# Supplementary material for: Supervised Classes, Unsupervised Mixing Proportions: Detection of Bots in a Likert-Type Questionnaire
Source: Educ Psychol Meas. 2022 Jul 30;83(2):217–39. doi: 10.1177/00131644221104220 (PMC9972131; doi:10.1177/00131644221104220)
Supplement: sj-sty-8-epm-10.1177_00131644221104220 – Supplemental material for Supervised Classes, Unsupervised Mixing Proportions [file sj-sty-8-epm-10.1177_00131644221104220.sty]

\ProvidesPackage{mystyle}

\usepackage{graphicx}
\usepackage{amsmath}
\usepackage{amsthm}
\usepackage{amssymb}
\usepackage{subcaption} % for subfigures
\usepackage{threeparttable} % for tables
\usepackage{booktabs} % also for tables
\usepackage{tabularx} % also for tables
\usepackage[inline]{enumitem} % for seriation
\usepackage{multirow}
\usepackage{multicol}

\usepackage{tikz} % for the figure that describes the algorithm

\usepackage[natbibapa]{apacite} % for APA-style citation; uses natbib
\bibliographystyle{apacite}
\usepackage{seqsplit}

\usepackage{setspace}
\AtBeginEnvironment{tabular}{\singlespacing}% Single spacing in tabular environment

\renewcommand{\doiprefix}{}
\newcommand{\doi}[1]{https://doi.org/\seqsplit{#1}}

\DeclareMathOperator*{\argmax}{arg\,max}
\newcommand{\deriv}[1]{\frac{\mathrm{d}}{\mathrm{d} #1}}
\newcommand{\indic}{\mathbb{I}}
\newcommand{\thresh}{\tau}
\newcommand{\numcolslikert}{d}
\newcommand{\numcolsnri}{J}
\newcommand{\classind}{k}
\newcommand{\normdist}{\mathcal{N}}
\newcommand{\iid}{i.i.d.}
\newcommand{\reals}{\mathbb{R}}

\newcommand{\myie}{i.e.,}
\newcommand{\myeg}{e.g.,}

\newcommand{\spellscump}{Supervised Classes, Unsupervised Mixing Proportions}

% for highlighting changes
\usepackage[normalem]{ulem}
\newcommand*\lb[1]{\textcolor{cyan}{#1}}
\newcommand*\slb[1]{\sout{\textcolor{cyan}{#1}}}

\newcommand{\michaelcolor}[1]{\textcolor{brown}{#1}}
