# Supplementary material for: Supervised Classes, Unsupervised Mixing Proportions: Detection of Bots in a Likert-Type Questionnaire
Source: Educ Psychol Meas. 2022 Jul 30;83(2):217–39. doi: 10.1177/00131644221104220 (PMC9972131; doi:10.1177/00131644221104220)
Supplement: sj-tex-1-epm-10.1177_00131644221104220 – Supplemental material for Supervised Classes, Unsupervised Mixing Proportions [file sj-tex-1-epm-10.1177_00131644221104220.tex]

\setcounter{page}{1}

Administering Likert-type questionnaires to online samples risks contamination of the data by malicious computer-generated random responses, \myie{} bots.
Although nonresponsivity indices (NRIs) such as person-total correlations or Mahalanobis distance have shown great promise to detect bots, universal cutoff values are elusive. An initial calibration sample constructed via stratified sampling of bots and humans---real or simulated under a measurement model---has been used to empirically choose cutoffs with a high nominal specificity. 
However, a high-specificity cutoff is less accurate when the target sample has a high contamination rate.
In the present article, we propose the supervised classes, unsupervised mixing proportions (SCUMP) algorithm that chooses a cutoff to maximize accuracy.
SCUMP uses a Gaussian mixture model to estimate, unsupervised, the contamination rate in the sample of interest.
A simulation study found that, in the absence of model misspecification on the bots, our cutoffs maintained accuracy across varying contamination rates.
