# Supplementary material for: Supervised Classes, Unsupervised Mixing Proportions: Detection of Bots in a Likert-Type Questionnaire
Source: Educ Psychol Meas. 2022 Jul 30;83(2):217–39. doi: 10.1177/00131644221104220 (PMC9972131; doi:10.1177/00131644221104220)
Supplement: sj-tex-2-epm-10.1177_00131644221104220 – Supplemental material for Supervised Classes, Unsupervised Mixing Proportions [file sj-tex-2-epm-10.1177_00131644221104220.tex]

\begin{thebibliography}{}

\bibitem [\protect \citeauthoryear {%
Bajorski%
}{%
Bajorski%
}{%
{\protect \APACyear {2012}}%
}]{%
bajorski2012}
\APACinsertmetastar {%
bajorski2012}%
\begin{APACrefauthors}%
Bajorski, P.%
\end{APACrefauthors}%
\unskip\
\newblock
\APACrefYear{2012}.
\newblock
\APACrefbtitle {Statistics for {Imaging}, {Optics}, and {Photonics}}
  {Statistics for {Imaging}, {Optics}, and {Photonics}}.
\newblock
\APACaddressPublisher{Hoboken, NJ}{Wiley}.
\PrintBackRefs{\CurrentBib}

\bibitem [\protect \citeauthoryear {%
Bengtsson%
}{%
Bengtsson%
}{%
{\protect \APACyear {2021}}%
}]{%
pkg:future}
\APACinsertmetastar {%
pkg:future}%
\begin{APACrefauthors}%
Bengtsson, H.%
\end{APACrefauthors}%
\unskip\
\newblock
\APACrefYearMonthDay{2021}{}{}.
\newblock
\APACrefbtitle {A Unifying Framework for Parallel and Distributed Processing in
  {R} using Futures.} {A unifying framework for parallel and distributed
  processing in {R} using futures.}
\newblock
\begin{APACrefURL}
  \url{https://journal.r-project.org/archive/2021/RJ-2021-048/index.html}
  \end{APACrefURL}
\newblock
\APACrefnote{R package version 1.21.0}
\PrintBackRefs{\CurrentBib}

\bibitem [\protect \citeauthoryear {%
Boos%
\ \BBA {} Stefanski%
}{%
Boos%
\ \BBA {} Stefanski%
}{%
{\protect \APACyear {2013}}%
}]{%
boosstefanski2013}
\APACinsertmetastar {%
boosstefanski2013}%
\begin{APACrefauthors}%
Boos, D\BPBI D.%
\BCBT {}\ \BBA {} Stefanski, L\BPBI A.%
\end{APACrefauthors}%
\unskip\
\newblock
\APACrefYear{2013}.
\newblock
\APACrefbtitle {Essential {Statistical} {Inference}: {Theory} and {Methods}}
  {Essential {Statistical} {Inference}: {Theory} and {Methods}}.
\newblock
\APACaddressPublisher{New York}{Springer}.
\PrintBackRefs{\CurrentBib}

\bibitem [\protect \citeauthoryear {%
Buchanan%
\ \BBA {} Scofield%
}{%
Buchanan%
\ \BBA {} Scofield%
}{%
{\protect \APACyear {2018}}%
}]{%
buchananscofield2018}
\APACinsertmetastar {%
buchananscofield2018}%
\begin{APACrefauthors}%
Buchanan, E\BPBI M.%
\BCBT {}\ \BBA {} Scofield, J\BPBI E.%
\end{APACrefauthors}%
\unskip\
\newblock
\APACrefYearMonthDay{2018}{}{}.
\newblock
{\BBOQ}\APACrefatitle {Methods to detect low quality data and its implication
  for psychological research} {Methods to detect low quality data and its
  implication for psychological research}.{\BBCQ}
\newblock
\APACjournalVolNumPages{Behavior Research Methods}{50}{}{2586--2596}.
\newblock
\begin{APACrefDOI} \doi{10.3758/s13428-018-1035-6} \end{APACrefDOI}
\PrintBackRefs{\CurrentBib}

\bibitem [\protect \citeauthoryear {%
Buhrmester%
, Kwang%
\BCBL {}\ \BBA {} Gosling%
}{%
Buhrmester%
\ \protect \BOthers {.}}{%
{\protect \APACyear {2011}}%
}]{%
buhrmesteretal2011}
\APACinsertmetastar {%
buhrmesteretal2011}%
\begin{APACrefauthors}%
Buhrmester, M.%
, Kwang, T.%
\BCBL {}\ \BBA {} Gosling, S\BPBI D.%
\end{APACrefauthors}%
\unskip\
\newblock
\APACrefYearMonthDay{2011}{}{}.
\newblock
{\BBOQ}\APACrefatitle {Amazon's {M}echanical {T}urk: {A} new source of
  inexpensive, but high-quality, data?} {Amazon's {M}echanical {T}urk: {A} new
  source of inexpensive, but high-quality, data?}{\BBCQ}
\newblock
\APACjournalVolNumPages{Perspectives on Psychological Science}{6}{1}{3--5}.
\newblock
\begin{APACrefDOI} \doi{10.1177/1745691610393980} \end{APACrefDOI}
\PrintBackRefs{\CurrentBib}

\bibitem [\protect \citeauthoryear {%
Cred\'e%
}{%
Cred\'e%
}{%
{\protect \APACyear {2010}}%
}]{%
crede2010}
\APACinsertmetastar {%
crede2010}%
\begin{APACrefauthors}%
Cred\'e, M.%
\end{APACrefauthors}%
\unskip\
\newblock
\APACrefYearMonthDay{2010}{}{}.
\newblock
{\BBOQ}\APACrefatitle {Random responding as a threat to the validity of effect
  size estimates in correlational research} {Random responding as a threat to
  the validity of effect size estimates in correlational research}.{\BBCQ}
\newblock
\APACjournalVolNumPages{Educational and Psychological
  Measurement}{70}{4}{596--612}.
\newblock
\begin{APACrefDOI} \doi{10.1177/0013164410366686} \end{APACrefDOI}
\PrintBackRefs{\CurrentBib}

\bibitem [\protect \citeauthoryear {%
Curran%
}{%
Curran%
}{%
{\protect \APACyear {2016}}%
}]{%
curran2016}
\APACinsertmetastar {%
curran2016}%
\begin{APACrefauthors}%
Curran, P\BPBI G.%
\end{APACrefauthors}%
\unskip\
\newblock
\APACrefYearMonthDay{2016}{}{}.
\newblock
{\BBOQ}\APACrefatitle {Methods for the detection of carelessly invalid
  responses in survey data} {Methods for the detection of carelessly invalid
  responses in survey data}.{\BBCQ}
\newblock
\APACjournalVolNumPages{Journal of Experimental Social
  Psychology}{66}{}{4--19}.
\newblock
\begin{APACrefDOI} \doi{10.1016/j.jesp.2015.07.006} \end{APACrefDOI}
\PrintBackRefs{\CurrentBib}

\bibitem [\protect \citeauthoryear {%
{de Ayala}%
}{%
{de Ayala}%
}{%
{\protect \APACyear {2009}}%
}]{%
deayala2009}
\APACinsertmetastar {%
deayala2009}%
\begin{APACrefauthors}%
{de Ayala}, R.%
\end{APACrefauthors}%
\unskip\
\newblock
\APACrefYear{2009}.
\newblock
\APACrefbtitle {The {T}heory and {P}ractice of {I}tem {R}esponse {T}heory} {The
  {T}heory and {P}ractice of {I}tem {R}esponse {T}heory}.
\newblock
\APACaddressPublisher{New York, NY}{The Guilford Press}.
\PrintBackRefs{\CurrentBib}

\bibitem [\protect \citeauthoryear {%
Dennis%
, Goodson%
\BCBL {}\ \BBA {} Pearson%
}{%
Dennis%
\ \protect \BOthers {.}}{%
{\protect \APACyear {2020}}%
}]{%
dennisetal2020}
\APACinsertmetastar {%
dennisetal2020}%
\begin{APACrefauthors}%
Dennis, S\BPBI A.%
, Goodson, B\BPBI M.%
\BCBL {}\ \BBA {} Pearson, C\BPBI A.%
\end{APACrefauthors}%
\unskip\
\newblock
\APACrefYearMonthDay{2020}{}{}.
\newblock
{\BBOQ}\APACrefatitle {Online worker fraud and evolving threats to the
  integrity of {MT}urk data: {A} discussion of virtual private servers and the
  limitations of {I}{P}-based screening procedures} {Online worker fraud and
  evolving threats to the integrity of {MT}urk data: {A} discussion of virtual
  private servers and the limitations of {I}{P}-based screening
  procedures}.{\BBCQ}
\newblock
\APACjournalVolNumPages{Behavioral Research in Accounting}{32}{1}{119--134}.
\newblock
\begin{APACrefDOI} \doi{10.2308/bria-18-044} \end{APACrefDOI}
\PrintBackRefs{\CurrentBib}

\bibitem [\protect \citeauthoryear {%
{DeSimone}%
\ \BBA {} Harms%
}{%
{DeSimone}%
\ \BBA {} Harms%
}{%
{\protect \APACyear {2018}}%
}]{%
desimoneharms2018}
\APACinsertmetastar {%
desimoneharms2018}%
\begin{APACrefauthors}%
{DeSimone}, J\BPBI A.%
\BCBT {}\ \BBA {} Harms, P\BPBI D.%
\end{APACrefauthors}%
\unskip\
\newblock
\APACrefYearMonthDay{2018}{}{}.
\newblock
{\BBOQ}\APACrefatitle {Dirty data: {The} effects of screening respondents who
  provide low-quality data in survey research} {Dirty data: {The} effects of
  screening respondents who provide low-quality data in survey
  research}.{\BBCQ}
\newblock
\APACjournalVolNumPages{Journal of Business and Psychology}{33}{}{559--577}.
\newblock
\begin{APACrefDOI} \doi{10.1007/s10869-017-9514-9} \end{APACrefDOI}
\PrintBackRefs{\CurrentBib}

\bibitem [\protect \citeauthoryear {%
Dupuis%
, Meier%
, Capel%
\BCBL {}\ \BBA {} Gendre%
}{%
Dupuis%
\ \protect \BOthers {.}}{%
{\protect \APACyear {2015}}%
}]{%
dupuisetal2015}
\APACinsertmetastar {%
dupuisetal2015}%
\begin{APACrefauthors}%
Dupuis, M.%
, Meier, E.%
, Capel, R.%
\BCBL {}\ \BBA {} Gendre, F.%
\end{APACrefauthors}%
\unskip\
\newblock
\APACrefYearMonthDay{2015}{}{}.
\newblock
{\BBOQ}\APACrefatitle {Measuring individuals' response quality in
  self-administered psychological tests: {A}n introduction to {G}endre's
  functional method} {Measuring individuals' response quality in
  self-administered psychological tests: {A}n introduction to {G}endre's
  functional method}.{\BBCQ}
\newblock
\APACjournalVolNumPages{Frontiers in Psychology}{6}{629}{1--12}.
\newblock
\begin{APACrefDOI} \doi{10.1177/1094428117725792} \end{APACrefDOI}
\PrintBackRefs{\CurrentBib}

\bibitem [\protect \citeauthoryear {%
Dupuis%
, Meier%
\BCBL {}\ \BBA {} Cuneo%
}{%
Dupuis%
\ \protect \BOthers {.}}{%
{\protect \APACyear {2019}}%
}]{%
dupuisetal2019}
\APACinsertmetastar {%
dupuisetal2019}%
\begin{APACrefauthors}%
Dupuis, M.%
, Meier, E.%
\BCBL {}\ \BBA {} Cuneo, F.%
\end{APACrefauthors}%
\unskip\
\newblock
\APACrefYearMonthDay{2019}{}{}.
\newblock
{\BBOQ}\APACrefatitle {Detecting computer-generated random responding in
  questionnaire-based data: {A} comparison of seven indices} {Detecting
  computer-generated random responding in questionnaire-based data: {A}
  comparison of seven indices}.{\BBCQ}
\newblock
\APACjournalVolNumPages{Behavior Research Methods}{51}{}{2228--2237}.
\newblock
\begin{APACrefDOI} \doi{10.3758/s13428-018-1103-y} \end{APACrefDOI}
\PrintBackRefs{\CurrentBib}

\bibitem [\protect \citeauthoryear {%
Dupuis%
\ \protect \BOthers {.}}{%
Dupuis%
\ \protect \BOthers {.}}{%
{\protect \APACyear {2020}}%
}]{%
dupuisetal2020}
\APACinsertmetastar {%
dupuisetal2020}%
\begin{APACrefauthors}%
Dupuis, M.%
, Meier, E.%
, Gholam-Rezazee, M.%
, Gmel, G.%
, Strippoli, M\BHBI P\BPBI F.%
\BCBL {}\ \BBA {} Renaud, O.%
\end{APACrefauthors}%
\unskip\
\newblock
\APACrefYearMonthDay{2020}{}{}.
\newblock
{\BBOQ}\APACrefatitle {Detecting computer-generated random responding in online
  questionnaires: {A}n extension of {D}upuis, {M}eier \& {C}uneo (2019) on
  dichotomous data} {Detecting computer-generated random responding in online
  questionnaires: {A}n extension of {D}upuis, {M}eier \& {C}uneo (2019) on
  dichotomous data}.{\BBCQ}
\newblock
\APACjournalVolNumPages{Personality and Individual Differences}{157}{}{109812}.
\newblock
\begin{APACrefDOI} \doi{10.1016/j.paid.2020.109812} \end{APACrefDOI}
\PrintBackRefs{\CurrentBib}

\bibitem [\protect \citeauthoryear {%
Genz%
\ \protect \BOthers {.}}{%
Genz%
\ \protect \BOthers {.}}{%
{\protect \APACyear {2021}}%
}]{%
pkg:mvtnorm}
\APACinsertmetastar {%
pkg:mvtnorm}%
\begin{APACrefauthors}%
Genz, A.%
, Bretz, F.%
, Miwa, T.%
, Mi, X.%
, Leisch, F.%
, Scheipl, F.%
\BCBL {}\ \BBA {} Hothorn, T.%
\end{APACrefauthors}%
\unskip\
\newblock
\APACrefYearMonthDay{2021}{}{}.
\newblock
{\BBOQ}\APACrefatitle {{mvtnorm}: Multivariate Normal and t Distributions}
  {{mvtnorm}: Multivariate normal and t distributions}{\BBCQ}\
  [\bibcomputersoftwaremanual].
\newblock
\begin{APACrefURL} \url{https://CRAN.R-project.org/package=mvtnorm}
  \end{APACrefURL}
\newblock
\APACrefnote{R package version 1.1-2}
\PrintBackRefs{\CurrentBib}

\bibitem [\protect \citeauthoryear {%
Henrich%
, Heine%
\BCBL {}\ \BBA {} Norenzayan%
}{%
Henrich%
\ \protect \BOthers {.}}{%
{\protect \APACyear {2010}}%
}]{%
henrichetal2010}
\APACinsertmetastar {%
henrichetal2010}%
\begin{APACrefauthors}%
Henrich, J.%
, Heine, S\BPBI J.%
\BCBL {}\ \BBA {} Norenzayan, A.%
\end{APACrefauthors}%
\unskip\
\newblock
\APACrefYearMonthDay{2010}{}{}.
\newblock
{\BBOQ}\APACrefatitle {The weirdest people in the world?} {The weirdest people
  in the world?}{\BBCQ}
\newblock
\APACjournalVolNumPages{Behavioral and Brain Sciences}{33}{}{61--135}.
\newblock
\begin{APACrefDOI} \doi{10.1017/S0140525X0999152X} \end{APACrefDOI}
\PrintBackRefs{\CurrentBib}

\bibitem [\protect \citeauthoryear {%
Hong%
\ \BBA {} Cheng%
}{%
Hong%
\ \BBA {} Cheng%
}{%
{\protect \APACyear {2018}}%
}]{%
hongcheng2018}
\APACinsertmetastar {%
hongcheng2018}%
\begin{APACrefauthors}%
Hong, M\BPBI R.%
\BCBT {}\ \BBA {} Cheng, Y.%
\end{APACrefauthors}%
\unskip\
\newblock
\APACrefYearMonthDay{2018}{}{}.
\newblock
{\BBOQ}\APACrefatitle {Robust maximum marginal likelihood ({RMML}) estimation
  for item response theory models} {Robust maximum marginal likelihood ({RMML})
  estimation for item response theory models}.{\BBCQ}
\newblock
\APACjournalVolNumPages{Behavior Research Methods}{51}{}{573--588}.
\newblock
\begin{APACrefDOI} \doi{10.3758/s13428-018-1150-4} \end{APACrefDOI}
\PrintBackRefs{\CurrentBib}

\bibitem [\protect \citeauthoryear {%
Hong%
, Steedle%
\BCBL {}\ \BBA {} Cheng%
}{%
Hong%
\ \protect \BOthers {.}}{%
{\protect \APACyear {2020}}%
}]{%
hongetal2020}
\APACinsertmetastar {%
hongetal2020}%
\begin{APACrefauthors}%
Hong, M\BPBI R.%
, Steedle, J\BPBI T.%
\BCBL {}\ \BBA {} Cheng, Y.%
\end{APACrefauthors}%
\unskip\
\newblock
\APACrefYearMonthDay{2020}{}{}.
\newblock
{\BBOQ}\APACrefatitle {Methods of detecting insufficient effort responding:
  {C}omparisons and practical recommendations} {Methods of detecting
  insufficient effort responding: {C}omparisons and practical
  recommendations}.{\BBCQ}
\newblock
\APACjournalVolNumPages{Educational and Psychological
  Measurement}{80}{2}{312--345}.
\newblock
\begin{APACrefDOI} \doi{10.1177/0013164419865316} \end{APACrefDOI}
\PrintBackRefs{\CurrentBib}

\bibitem [\protect \citeauthoryear {%
Huang%
, Curran%
, Keeney%
, Poposki%
\BCBL {}\ \BBA {} {DeShon}%
}{%
Huang%
\ \protect \BOthers {.}}{%
{\protect \APACyear {2012}}%
}]{%
huangetal2012}
\APACinsertmetastar {%
huangetal2012}%
\begin{APACrefauthors}%
Huang, J\BPBI L.%
, Curran, P\BPBI G.%
, Keeney, J.%
, Poposki, E\BPBI M.%
\BCBL {}\ \BBA {} {DeShon}, R\BPBI P.%
\end{APACrefauthors}%
\unskip\
\newblock
\APACrefYearMonthDay{2012}{}{}.
\newblock
{\BBOQ}\APACrefatitle {Detecting and deterring insufficient effort responding
  to surveys} {Detecting and deterring insufficient effort responding to
  surveys}.{\BBCQ}
\newblock
\APACjournalVolNumPages{Journal of Business and Psychology}{27}{1}{99--114}.
\newblock
\begin{APACrefDOI} \doi{10.1007/s10869-011-9231-8} \end{APACrefDOI}
\PrintBackRefs{\CurrentBib}

\bibitem [\protect \citeauthoryear {%
Huang%
, Liu%
\BCBL {}\ \BBA {} Bowling%
}{%
Huang%
\ \protect \BOthers {.}}{%
{\protect \APACyear {2015}}%
}]{%
huangetal2015}
\APACinsertmetastar {%
huangetal2015}%
\begin{APACrefauthors}%
Huang, J\BPBI L.%
, Liu, M.%
\BCBL {}\ \BBA {} Bowling, N.%
\end{APACrefauthors}%
\unskip\
\newblock
\APACrefYearMonthDay{2015}{}{}.
\newblock
{\BBOQ}\APACrefatitle {Insufficient effort responding: {Examining} an insidious
  confound in survey data} {Insufficient effort responding: {Examining} an
  insidious confound in survey data}.{\BBCQ}
\newblock
\APACjournalVolNumPages{Journal of Applied Psychology}{100}{3}{828--845}.
\newblock
\begin{APACrefDOI} \doi{10.1037/a0038510} \end{APACrefDOI}
\PrintBackRefs{\CurrentBib}

\bibitem [\protect \citeauthoryear {%
James%
, Witten%
, Hastie%
\BCBL {}\ \BBA {} Tibshirani%
}{%
James%
\ \protect \BOthers {.}}{%
{\protect \APACyear {2013}}%
}]{%
jamesetal2013}
\APACinsertmetastar {%
jamesetal2013}%
\begin{APACrefauthors}%
James, G.%
, Witten, D.%
, Hastie, T.%
\BCBL {}\ \BBA {} Tibshirani, R.%
\end{APACrefauthors}%
\unskip\
\newblock
\APACrefYear{2013}.
\newblock
\APACrefbtitle {An {I}ntroduction to {S}tatistical Learning: With
  {A}pplications in {R}} {An {I}ntroduction to {S}tatistical learning: With
  {A}pplications in {R}}.
\newblock
\APACaddressPublisher{}{Springer}.
\PrintBackRefs{\CurrentBib}

\bibitem [\protect \citeauthoryear {%
Kuiper%
}{%
Kuiper%
}{%
{\protect \APACyear {2016}}%
}]{%
kuiper2016}
\APACinsertmetastar {%
kuiper2016}%
\begin{APACrefauthors}%
Kuiper, N\BPBI A.%
\end{APACrefauthors}%
\unskip\
\newblock
\APACrefYearMonthDay{2016}{}{}.
\newblock
{\BBOQ}\APACrefatitle {Humor {S}tyles {Q}uestionnaire} {Humor {S}tyles
  {Q}uestionnaire}.{\BBCQ}
\newblock
\BIn{} V.~Zeigler-Hill\ \BBA {} T.~Shackelford\ (\BEDS), \APACrefbtitle
  {Encyclopieda of {Personality} and {Individual} {Differences}.} {Encyclopieda
  of {Personality} and {Individual} {Differences}.}
\newblock
\APACaddressPublisher{}{Springer}.
\newblock
\begin{APACrefDOI} \doi{{10.1007/978-3-319-28099-8\_39-1}} \end{APACrefDOI}
\PrintBackRefs{\CurrentBib}

\bibitem [\protect \citeauthoryear {%
Lohr%
}{%
Lohr%
}{%
{\protect \APACyear {2010}}%
}]{%
lohr2010}
\APACinsertmetastar {%
lohr2010}%
\begin{APACrefauthors}%
Lohr, S\BPBI L.%
\end{APACrefauthors}%
\unskip\
\newblock
\APACrefYear{2010}.
\newblock
\APACrefbtitle {Sampling: {Design} and {Analysis}} {Sampling: {Design} and
  {Analysis}}\ (\PrintOrdinal{2}\ \BEd).
\newblock
\APACaddressPublisher{}{Chapman and Hall/CRC}.
\newblock
\begin{APACrefDOI} \doi{10.1201/9780429296284} \end{APACrefDOI}
\PrintBackRefs{\CurrentBib}

\bibitem [\protect \citeauthoryear {%
Meade%
\ \BBA {} Craig%
}{%
Meade%
\ \BBA {} Craig%
}{%
{\protect \APACyear {2012}}%
}]{%
meadecraig2012}
\APACinsertmetastar {%
meadecraig2012}%
\begin{APACrefauthors}%
Meade, A\BPBI W.%
\BCBT {}\ \BBA {} Craig, S\BPBI B.%
\end{APACrefauthors}%
\unskip\
\newblock
\APACrefYearMonthDay{2012}{}{}.
\newblock
{\BBOQ}\APACrefatitle {Identifying Careless Responses in Survey Data}
  {Identifying careless responses in survey data}.{\BBCQ}
\newblock
\APACjournalVolNumPages{Psychological Methods}{17}{3}{437--455}.
\newblock
\begin{APACrefDOI} \doi{10.1037/a0028085} \end{APACrefDOI}
\PrintBackRefs{\CurrentBib}

\bibitem [\protect \citeauthoryear {%
Meijer%
\ \BBA {} Tendeiro%
}{%
Meijer%
\ \BBA {} Tendeiro%
}{%
{\protect \APACyear {2012}}%
}]{%
meijer2012}
\APACinsertmetastar {%
meijer2012}%
\begin{APACrefauthors}%
Meijer, R\BPBI R.%
\BCBT {}\ \BBA {} Tendeiro, J\BPBI N.%
\end{APACrefauthors}%
\unskip\
\newblock
\APACrefYearMonthDay{2012}{}{}.
\newblock
{\BBOQ}\APACrefatitle {The use of the $l_z$ and $l_z^*$ person-fit statistics
  and problems derived from model misspecification} {The use of the $l_z$ and
  $l_z^*$ person-fit statistics and problems derived from model
  misspecification}.{\BBCQ}
\newblock
\APACjournalVolNumPages{Journal of Educational and Behavioral
  Statistics}{37}{}{758-766}.
\newblock
\begin{APACrefDOI} \doi{10.3102/1076998612466144} \end{APACrefDOI}
\PrintBackRefs{\CurrentBib}

\bibitem [\protect \citeauthoryear {%
Niessen%
, Meijer%
\BCBL {}\ \BBA {} Tendeiro%
}{%
Niessen%
\ \protect \BOthers {.}}{%
{\protect \APACyear {2016}}%
}]{%
niessenetal2016}
\APACinsertmetastar {%
niessenetal2016}%
\begin{APACrefauthors}%
Niessen, A\BPBI S\BPBI M.%
, Meijer, R\BPBI R.%
\BCBL {}\ \BBA {} Tendeiro, J\BPBI N.%
\end{APACrefauthors}%
\unskip\
\newblock
\APACrefYearMonthDay{2016}{}{}.
\newblock
{\BBOQ}\APACrefatitle {Detecting careless respondents in web-based
  questionnaires: {W}hich method to use?} {Detecting careless respondents in
  web-based questionnaires: {W}hich method to use?}{\BBCQ}
\newblock
\APACjournalVolNumPages{Journal of Research in Personality}{63}{}{1--11}.
\newblock
\begin{APACrefDOI} \doi{10.1016/j.jrp.2016.04.010} \end{APACrefDOI}
\PrintBackRefs{\CurrentBib}

\bibitem [\protect \citeauthoryear {%
Osborne%
\ \BBA {} Blanchard%
}{%
Osborne%
\ \BBA {} Blanchard%
}{%
{\protect \APACyear {2011}}%
}]{%
osborneblanchard2011}
\APACinsertmetastar {%
osborneblanchard2011}%
\begin{APACrefauthors}%
Osborne, J\BPBI W.%
\BCBT {}\ \BBA {} Blanchard, M\BPBI R.%
\end{APACrefauthors}%
\unskip\
\newblock
\APACrefYearMonthDay{2011}{}{}.
\newblock
{\BBOQ}\APACrefatitle {Random responding from participants is a threat to the
  validity of social science research results} {Random responding from
  participants is a threat to the validity of social science research
  results}.{\BBCQ}
\newblock
\APACjournalVolNumPages{Frontiers in Psychology}{1}{220}{1--7}.
\newblock
\begin{APACrefDOI} \doi{10.3389/fpsyg.2010.00220} \end{APACrefDOI}
\PrintBackRefs{\CurrentBib}

\bibitem [\protect \citeauthoryear {%
Peer%
, Brandimarte%
, Samat%
\BCBL {}\ \BBA {} Acquisti%
}{%
Peer%
\ \protect \BOthers {.}}{%
{\protect \APACyear {2017}}%
}]{%
peer2017}
\APACinsertmetastar {%
peer2017}%
\begin{APACrefauthors}%
Peer, E.%
, Brandimarte, L.%
, Samat, S.%
\BCBL {}\ \BBA {} Acquisti, A.%
\end{APACrefauthors}%
\unskip\
\newblock
\APACrefYearMonthDay{2017}{}{}.
\newblock
{\BBOQ}\APACrefatitle {Beyond the {Turk}: Alternative platforms for
  crowdsourcing behavioral research} {Beyond the {Turk}: Alternative platforms
  for crowdsourcing behavioral research}.{\BBCQ}
\newblock
\APACjournalVolNumPages{Journal of Experimental Social
  Psychology}{70}{}{153-163}.
\newblock
\begin{APACrefDOI} \doi{10.1016/j.jesp.2017.01.006} \end{APACrefDOI}
\PrintBackRefs{\CurrentBib}

\bibitem [\protect \citeauthoryear {%
Perkel%
}{%
Perkel%
}{%
{\protect \APACyear {2020}}%
}]{%
perkel2020}
\APACinsertmetastar {%
perkel2020}%
\begin{APACrefauthors}%
Perkel, J\BPBI M.%
\end{APACrefauthors}%
\unskip\
\newblock
\APACrefYearMonthDay{2020}{}{}.
\newblock
{\BBOQ}\APACrefatitle {Mischief-making bots attacked my scientific survey}
  {Mischief-making bots attacked my scientific survey}.{\BBCQ}
\newblock
\APACjournalVolNumPages{Nature}{579}{}{461}.
\newblock
\begin{APACrefDOI} \doi{10.1038/d41586-020-00768-0} \end{APACrefDOI}
\PrintBackRefs{\CurrentBib}

\bibitem [\protect \citeauthoryear {%
{R Core Team}%
}{%
{R Core Team}%
}{%
{\protect \APACyear {2021}}%
}]{%
rcoreteam}
\APACinsertmetastar {%
rcoreteam}%
\begin{APACrefauthors}%
{R Core Team}.%
\end{APACrefauthors}%
\unskip\
\newblock
\APACrefYearMonthDay{2021}{}{}.
\newblock
{\BBOQ}\APACrefatitle {R: A Language and Environment for Statistical Computing}
  {R: A language and environment for statistical computing}{\BBCQ}\
  [\bibcomputersoftwaremanual].
\newblock
\APACaddressPublisher{Vienna, Austria}{}.
\newblock
\begin{APACrefURL} \url{https://www.R-project.org/} \end{APACrefURL}
\PrintBackRefs{\CurrentBib}

\bibitem [\protect \citeauthoryear {%
Simmons%
, Nelson%
\BCBL {}\ \BBA {} Simonsohn%
}{%
Simmons%
\ \protect \BOthers {.}}{%
{\protect \APACyear {2011}}%
}]{%
simmonsetal2011}
\APACinsertmetastar {%
simmonsetal2011}%
\begin{APACrefauthors}%
Simmons, J\BPBI P.%
, Nelson, L\BPBI D.%
\BCBL {}\ \BBA {} Simonsohn, U.%
\end{APACrefauthors}%
\unskip\
\newblock
\APACrefYearMonthDay{2011}{}{}.
\newblock
{\BBOQ}\APACrefatitle {False-positive Psychology: {U}ndisclosed flexibility in
  data collection and analysis allows presenting anything as significant}
  {False-positive psychology: {U}ndisclosed flexibility in data collection and
  analysis allows presenting anything as significant}.{\BBCQ}
\newblock
\APACjournalVolNumPages{Psychological Science}{22}{11}{1359--1366}.
\newblock
\begin{APACrefDOI} \doi{10.1177/0956797611417632} \end{APACrefDOI}
\PrintBackRefs{\CurrentBib}

\bibitem [\protect \citeauthoryear {%
Simone%
}{%
Simone%
}{%
{\protect \APACyear {2019 November 25}}%
}]{%
simone2019}
\APACinsertmetastar {%
simone2019}%
\begin{APACrefauthors}%
Simone, M.%
\end{APACrefauthors}%
\unskip\
\newblock
\APACrefYearMonthDay{2019 November 25}{}{}.
\newblock
{\BBOQ}\APACrefatitle {How to {B}attle the {B}ots {W}recking {Y}our {O}nline
  {S}tudy} {How to {B}attle the {B}ots {W}recking {Y}our {O}nline
  {S}tudy}.{\BBCQ}
\newblock
\APACjournalVolNumPages{Behavioral Scientist}{}{}{}.
\newblock
\begin{APACrefURL} [{2022 February
  25}]\url{\textrm{\seqsplit{https://behavioralscientist.org/how-to-battle-the-bots-wrecking-your-online-study/}}}
  \end{APACrefURL}
\PrintBackRefs{\CurrentBib}

\bibitem [\protect \citeauthoryear {%
Storozuk%
, Ashley%
, Delage%
\BCBL {}\ \BBA {} Maloney%
}{%
Storozuk%
\ \protect \BOthers {.}}{%
{\protect \APACyear {2020}}%
}]{%
storozuketal2020}
\APACinsertmetastar {%
storozuketal2020}%
\begin{APACrefauthors}%
Storozuk, A.%
, Ashley, M.%
, Delage, V.%
\BCBL {}\ \BBA {} Maloney, E\BPBI A.%
\end{APACrefauthors}%
\unskip\
\newblock
\APACrefYearMonthDay{2020}{}{}.
\newblock
{\BBOQ}\APACrefatitle {Got bots? {P}ractical recommendations to protect online
  survey data from bot attacks} {Got bots? {P}ractical recommendations to
  protect online survey data from bot attacks}.{\BBCQ}
\newblock
\APACjournalVolNumPages{The Quantitative Methods for Psychology}{16}{5}{}.
\newblock
\begin{APACrefDOI} \doi{10.20982/tqmp.16.5.p472} \end{APACrefDOI}
\PrintBackRefs{\CurrentBib}

\bibitem [\protect \citeauthoryear {%
Teitcher%
\ \protect \BOthers {.}}{%
Teitcher%
\ \protect \BOthers {.}}{%
{\protect \APACyear {2015}}%
}]{%
teitcheretal2015}
\APACinsertmetastar {%
teitcheretal2015}%
\begin{APACrefauthors}%
Teitcher, J\BPBI E\BPBI F.%
, Bockting, W\BPBI O.%
, Bauermeister, J\BPBI A.%
, Hoefer, C\BPBI J.%
, Miner, M\BPBI H.%
\BCBL {}\ \BBA {} Klitzman, R\BPBI L.%
\end{APACrefauthors}%
\unskip\
\newblock
\APACrefYearMonthDay{2015}{}{}.
\newblock
{\BBOQ}\APACrefatitle {Detecting, preventing, and responding to ``fraudsters''
  in internet research: {E}thics and tradeoffs} {Detecting, preventing, and
  responding to ``fraudsters'' in internet research: {E}thics and
  tradeoffs}.{\BBCQ}
\newblock
\APACjournalVolNumPages{The Journal of Law, Medicine, \&
  Ethics}{43}{1}{116--133}.
\newblock
\begin{APACrefDOI} \doi{10.1111/jlme.12200} \end{APACrefDOI}
\PrintBackRefs{\CurrentBib}

\bibitem [\protect \citeauthoryear {%
Unal%
}{%
Unal%
}{%
{\protect \APACyear {2017}}%
}]{%
unal2017}
\APACinsertmetastar {%
unal2017}%
\begin{APACrefauthors}%
Unal, I.%
\end{APACrefauthors}%
\unskip\
\newblock
\APACrefYearMonthDay{2017}{}{}.
\newblock
{\BBOQ}\APACrefatitle {Defining an optimal cut-point value in {ROC} analysis:
  {An} alternative approach} {Defining an optimal cut-point value in {ROC}
  analysis: {An} alternative approach}.{\BBCQ}
\newblock
\APACjournalVolNumPages{Computational and Mathematical Methods in
  Medicine}{2017}{3762651}{}.
\newblock
\begin{APACrefDOI} \doi{10.1155/2017/3762651} \end{APACrefDOI}
\PrintBackRefs{\CurrentBib}

\bibitem [\protect \citeauthoryear {%
Vaughan%
\ \BBA {} Dancho%
}{%
Vaughan%
\ \BBA {} Dancho%
}{%
{\protect \APACyear {2021}}%
}]{%
pkg:furrr}
\APACinsertmetastar {%
pkg:furrr}%
\begin{APACrefauthors}%
Vaughan, D.%
\BCBT {}\ \BBA {} Dancho, M.%
\end{APACrefauthors}%
\unskip\
\newblock
\APACrefYearMonthDay{2021}{}{}.
\newblock
{\BBOQ}\APACrefatitle {{furrr}: Apply Mapping Functions in Parallel using
  Futures} {{furrr}: Apply mapping functions in parallel using futures}{\BBCQ}\
  [\bibcomputersoftwaremanual].
\newblock
\begin{APACrefURL} \url{https://CRAN.R-project.org/package=furrr}
  \end{APACrefURL}
\newblock
\APACrefnote{R package version 0.2.2}
\PrintBackRefs{\CurrentBib}

\bibitem [\protect \citeauthoryear {%
Yarkoni%
\ \BBA {} Westfall%
}{%
Yarkoni%
\ \BBA {} Westfall%
}{%
{\protect \APACyear {2017}}%
}]{%
yarkoni2017}
\APACinsertmetastar {%
yarkoni2017}%
\begin{APACrefauthors}%
Yarkoni, T.%
\BCBT {}\ \BBA {} Westfall, J.%
\end{APACrefauthors}%
\unskip\
\newblock
\APACrefYearMonthDay{2017}{}{}.
\newblock
{\BBOQ}\APACrefatitle {Choosing prediction over explanation in psychology:
  {Lessons} from machine learning} {Choosing prediction over explanation in
  psychology: {Lessons} from machine learning}.{\BBCQ}
\newblock
\APACjournalVolNumPages{Perspectives in Psychological
  Science}{12}{6}{1100--1122}.
\newblock
\begin{APACrefDOI} \doi{10.1177/1745691617693393} \end{APACrefDOI}
\PrintBackRefs{\CurrentBib}

\end{thebibliography}
