# Supplementary material for: Supervised Classes, Unsupervised Mixing Proportions: Detection of Bots in a Likert-Type Questionnaire
Source: Educ Psychol Meas. 2022 Jul 30;83(2):217–39. doi: 10.1177/00131644221104220 (PMC9972131; doi:10.1177/00131644221104220)
Supplement: sj-tex-3-epm-10.1177_00131644221104220 – Supplemental material for Supervised Classes, Unsupervised Mixing Proportions [file sj-tex-3-epm-10.1177_00131644221104220.tex]

%\section{Introduction}

In the social sciences, it is common to collect Likert-type self-report data online via crowd-sourcing platforms such as Amazon Mechanical Turk \citep{buhrmesteretal2011} or Prolific Academic \citep{peer2017}. 
Because participants are given monetary compensation, online data collection risks the data being contaminated by survey bots---malicious software submitting invalid data while posing as legitimate human participants. 
Bot attacks range from crude web-browser-based form fillers to sophisticated server farms \citep{teitcheretal2015,buchananscofield2018,dennisetal2020}. 
As bots are known to inflate Type I and Type II errors as well as bias parameter estimates \citep{huangetal2015,crede2010,osborneblanchard2011}, it is imperative that researchers detect them in the data.

%, \citep{chmielewskikucker2020, buhrmesteretal2011}

Bot detection shares common ground with detecting aberrant-responding humans.
The common denominator is \emph{content nonresponsivity}, which is that responses are produced irrespective of the item prompt \citep{meadecraig2012}.
For humans, content nonresponsivity occurs because they are in a hurry, disinterested, or distracted \citep{desimoneharms2018,meadecraig2012}; but for bots, it is because they indiscriminately produce random numbers from some programmed distribution \citep{buchananscofield2018}.
While much of the content-nonresponsivity literature is not about bots per se, we regard the methods therein as relevant for ``bot detection'' insofar as they act on responses being indiscriminately ``random'' \citep[\myeg][]{crede2010,hongetal2020}.
To be more precise, a respondent's \emph{severity} is the proportion of items she answered in a content-nonresponsive manner \citep{hongetal2020}, and a bot is presumed to have 100\% severity.
A focus on bots facilitates plausible statistical assumptions on the nature of ``random'' responding \citep{buchananscofield2018} that may only sometimes be plausible for human respondents \citep{niessenetal2016}.
%\citep[e.g., ][]{dupuisetal2019,dupuisetal2020}

\par Human or bot, detection of such aberrant responding is often via nonresponsivity indices (NRIs)---person statistics that, roughly speaking, quantify deviance from the factor or correlational structure of well-behaved participants \citep{curran2016,meadecraig2012}. To name a few, NRIs include classic outlier detection indices (Mahalanobis distance), the similarity of responses to a prototype (person-total correlations), response consistency indices that require multi-item scales or reverse worded items (even-odd consistency or psychometric antonyms), and model-based statistics \citep[person fit statistics; e.g.,][]{dupuisetal2019,meadecraig2012,niessenetal2016}.
%\michaelcolor{An advantage to NRIs is that they require only the Likert-type responses themselves, whereas other detection methods, such as inspecting reaction times or incorporating bogus items \citep{meadecraig2012,desimoneharms2018}, cannot be done post hoc \citep{hongcheng2018}.}
%Many NRIs pre-date online data collection, and the problem of bot detection overlaps with the detection of aberrant human responders.}
%An advantage to considering NRIs using only the Likert-type responses is detection of randomly responding participants who otherwise complete attention checks or open-ended responses diligently.

The premise underlying use of NRIs is that in NRI space, aberrant responders form a different cluster from non-abberant ones \citep{dupuisetal2019,dupuisetal2020}. 
To illustrate, Figure \ref{fig:intro} is a plot of Mahalanobis distance and person-total correlation for a sample of humans and bots,
$n_{\textrm{human}}=50$ and $n_{\textrm{bot}}=50$, on
the Humor Styles Questionnaire (HSQ) \citep{kuiper2016}.
A straight line approximates the boundary between the two classes, human and bot. 
For each bot, its Likert-type responses were independent draws from a uniform distribution \citep{dupuisetal2019}.
Deciding whether or not to flag a participant as bot---or in other words, predicting the class of an observation---comes down to finding cutoffs in NRI space \citep{huangetal2012,niessenetal2016,dupuisetal2019,hongetal2020}.
In Figure \ref{fig:intro}, the drawn boundary may appear obvious, as the true classes were already labeled; but in a real setting, they are what must be predicted in the first place.
The best cutoff, rather than being universal, varies from sample to sample.
\begin{figure}
\centering
\includegraphics[page=1,width=0.5\linewidth]{./intro}
\caption{Scatterplot of Mahalanobis distance vs. person-total correlation for a sample of 50 humans and 50 bots, where the bots' responses were from a uniform distribution. A straight line approximates the boundary between the two classes.}
\label{fig:intro}
\end{figure}

Toward detection of content-nonresponsivity, the literature on NRIs has typically followed a common program \citep{meadecraig2012,niessenetal2016,dupuisetal2019,dupuisetal2020,hongetal2020}, which is to compute NRIs on a \emph{calibration sample}---a sample for which the true classes are known.
The calibration sample could be a mix of real and simulated data:
well-behaved responses may be actual human responses under interventions to ensure data quality or simulated from some item response model \citep{meadecraig2012,niessenetal2016,huangetal2012,dupuisetal2019,hongetal2020};
aberrant responders may be human participants instructed to respond in a ``random'' fashion or simulated as such \citep{meadecraig2012,niessenetal2016,huangetal2012}.
%In such studies, it is typical to mix these two classes in varying proportions, to simulate varying contamination rates---say, a scenario where 5\% of the data are bots versus a scenario where 25\% are bots.

The utility of an NRI cutoff is quantified in terms of specificity and sensitivity.
In the bot detection context,
\emph{specificity} (\myie{} the true-negative rate) is the proportion of humans correctly predicted to be human, while \emph{sensitivity} (\myie{} the true-positive rate) is the proportion of bots correctly predicted to be bots \citep{niessenetal2016,huangetal2012,hongetal2020}.
The cutoff is then analogous to a critical value in null hypothesis testing---there is a trade-off between specificity and sensitivity, and it is desirable to attain a healthy amount of both.

While studies on the use of NRIs have shown promise, they fall short of addressing the end goal of NRIs in the first place---the researcher endeavors to, provided her calibration sample, choose an optimal cutoff to predict classes on her target sample.
Anecdotally, researchers may choose arbitrary cutoff values based on experience; if done post-hoc, this could constitute use of a researcher degree of freedom \citep{simmonsetal2011}.
Some studies go only as far as to show that their chosen NRIs discriminate well between the two classes, not how to find optimal cutoffs \citep{meadecraig2012,dupuisetal2019,dupuisetal2020}.
In \citet{meadecraig2012}, Mahalanobis distance was shown to be a significant predictor of class in the calibration sample.
%In \citet{meadecraig2012}, Mahalanobis distance was shown to be a significant logistic regression predictor of class in the calibration sample.
But significance can be computed only if the class labels were already known, which is not true of the target sample.
Other studies \citep{niessenetal2016,hongetal2020} provide recommendations on where to set cutoffs but do so without adequately accounting for base rates, the contamination rate and its complement.
In \citet{hongetal2020}, a parametric bootstrap method was proposed to find cutoffs with 99\% nominal specificity, irrespective of the unknown contamination rate.
But depending on the contamination rate, a high-specificity cutoff may still end up inaccurate.
%\michaelcolor{In \citet{niessenetal2016}, recommended cutoffs depended on contamination rate.}
%\michaelcolor{But in a real setting, the contamination rate in the target sample is unknown.}

To understand the connection between contamination rates and accurate cutoffs, Figure \ref{fig:hist} shows a hypothetical NRI where the two classes have the same pair of normal distributions, under two contamination rates.
Shifting the cutoff to the left sacrifices specificity in favor of sensitivity; and shifting to the right does the opposite.
The most accurate cutoff is where the two density curves cross
\citep{jamesetal2013}.
Clearly, when the contamination rate is low, specificity is more valuable; but when the contamination rate is high, sensitivity is more valuable.
For the same pair of normal distributions, Table \ref{tab:tradeoff} shows the accuracy of several specificity cutoffs, at different contamination rates.
Unfortunately, bots being the majority of the sample is not unheard of \citep{perkel2020}, and there is concern over their growing prevalence \citep{storozuketal2020}.
We draw attention to the fact that without foreknowledge of the true classes, the density curve in Figure \ref{fig:hist90} may appear to be a single hump.
In that case, an unsuspecting researcher may end up with the false impression that there are few bots in her data, and subsequent use of a cutoff value based on only specificity will prove to be unwise---the result is very low classification accuracy, and the sample that remains is mostly bots.
\begin{table}[b]
\centering
\begin{threeparttable}
\begin{tabular}{ccccc}
\toprule
{} & \multicolumn{4}{c}{Accuracy rate (in \%) by specificity} \\
\cmidrule(lr){2-5}
Contamination & {85\% specificity} & {90\% specificity} & {95\% specificity} & {99\% specificity} \\ \midrule %\hline
5\%    & 85.4  & 89.9  & 94.3  & 96.9 \\
25\%   & 87.0  & 89.7  & 91.3  & 88.5 \\
50\%   & 88.9  & 89.4  & 87.7  & 77.9 \\
75\%   & 90.9  & 89.1  & 84.0  & 67.4 \\
95\%   & 92.4  & 88.9  & 81.1  & 59.0 \\
\bottomrule
\end{tabular}
\caption{Accuracy rates (in percent) of specificity (in percent) cutoffs under different contamination rates (in percent), for the hypothetical NRI in Figure \ref{fig:hist}.}
\label{tab:tradeoff}
\end{threeparttable}
\end{table}

The trade-off between specificity and sensitivity is visualized in the receiver operating characteristic (ROC) curve in Figure \ref{fig:rocnorm}.
Every chosen specificity rate (or its complement, false-positive rate) implies a sensitivity rate (\myie{} true-positive rate).
A larger area under the curve (AUC) is a more favorable trade-off overall, but it shows only the mere fact that it is worth seeking a cutoff, not how to find an accurate one \citep{unal2017}.
%Keep in mind that the ROC curve does not convey base rate information.
%\michaelcolor{Whereas \citet{dupuisetal2019} showed ROCs at different contamination rates, the true ROC is in fact invariant to contamination rate.
Accuracy is not a property of the NRI as a whole---it is instead a property of a cutoff, provided base rates.

%\lb{While there is strong evidence that NRIs have the potential to flag bots \citep{dupuisetal2019}, empirical procedures to develop cutoff values are scant. A blog for Prolific Academic notes that ``due to their obviously non-human answers, there are several methods for detecting bots in your data (see Dupuis et al., 2018)'' (ref), yet Dupuis and colleagues never develop cutoff values nor show how to use NRIs to screen out bots.} 
%\lb{Empirical development of cutoff values}\slb{Doing so empirically} requires two key elements:
%first, a separate calibration sample where the true classes are known, so that the NRI distribution per class is estimated;
%and second, a statistical criterion to choose a cutoff based on the calibration sample.
%An outstanding issue is the disconnect in the literature \citep[\myeg][]{hongetal2020} between these two key elements.

%\begin{description}
%\item[Calibration sample.] To produce a sample where the true classes are known, \citet{dupuisetal2019} did \emph{stratified sampling} \citep{lohr2010}, which is to sample directly within each class rather than from their mixture population.
%On the human side, a size $n_{\textrm{human}} = 1981$ sample on the 60-item NEO Five Factor Inventory (NEO-FFI) \citep{costamccrae1992} was collected in a pen-and-paper administration.
%On the bot side, an arbitrarily large sample was simulated from the assumption that bot item responses \michaelcolor{are independent draws from} a uniform \lb{distribution}.
%Note that this bot population model, found plausible in \citet{buchananscofield2018}, is an infinite resource of bot observations.
%\item[Statistical criterion.]
%In NRI studies, the cutoff value is chosen to have high (e.g. 95\%) \emph{specificity}, the probability of not flagging a human, in the calibration sample.
%Its complement is the false positive rate.
%Reminiscent of null hypothesis significance testing (NHST), a participant is presumed human until she exceeds some threshold of suspicion.
%Note that doing so neglects information on the bot class, so the calibration sample has effectively zero bots, as was the case in \citet{hongetal2020}.
%\end{description}

%On one hand, assuming that prediction accuracy---the probability of a correct prediction---is desired, disregarding the entire bot class appears an oversight.
%After all, specificity is not the full story---its flipside is \emph{sensitivity}, also known as the true positive rate, the probability of flagging a bot.
%The key to balancing the trade-off between specificity and sensitivity is the prevalence of bots.
%To illustrate, Figure \ref{fig:hist} shows a hypothetical NRI where the two classes have the same pair of normal distributions, under two contamination rates.
%When contamination is low, specificity matters more to accuracy; but when contamination is high, sensitivity matters more.
%The most accurate cutoff is where the two density curves cross \citep{jamesetal2013}. \michaelcolor{We draw attention to the fact that} \lb{without knowing the true classes, the density curve in Figure \ref{fig:hist90} may appear to be a single hump. 
%In that case, an unsuspecting researcher may end up with the false impression that there are few bots in her data, and subsequent use of a cutoff value based on} \michaelcolor{only specificity will prove to be unwise---the result is very low classification accuracy, and the sample that remains is mostly bots}.
%Whereas there is growing concern that bots are becoming more prevalent \citep{storozuketal2020,chmielewskikucker2020}, high-contamination scenarios have been underrepresented in NRI simulation studies \citep[\myeg][]{hongetal2020}.

\begin{figure}
\captionsetup[subfigure]{justification=centering}
\centering
\begin{subfigure}[t]{0.45\textwidth}
\includegraphics[page=1,width=0.95\linewidth]{./hist50}
\caption{50\% contamination}
\label{fig:hist50}
\end{subfigure}
\begin{subfigure}[t]{0.45\textwidth}
\includegraphics[page=1,width=0.95\linewidth]{./hist90}
\caption{90\% contamination}
\label{fig:hist90}
\end{subfigure}
\caption{Density curves for a hypothetical nonresponsivity index, varying the contamination rate. A vertical line locates the cutoff with 95\% specificity.}
\label{fig:hist}
\end{figure}

%On the other hand, the calibration sample makes no indication of the contamination rate.
%Because sampling was stratified, proportions of the classes are arbitrary in the calibration sample.
%Increasing the number of calibration bots improves estimation of the bot NRI distribution; 
%but in the limit, as the proportion of bots approaches 100\% of the calibration sample, the most accurate prediction is to simply flag indiscriminately, irrespective of NRIs.
%Put another way, the sample goes only as far as estimating specificity and sensitivity, whose trade-off is visualized in the receiver operating characteristic (ROC) curve in Figure \ref{fig:rocnorm}; 
%but the ROC curve cannot be used to distinguish between the two density plots in Figure 2 \lb{nor to develop cutoff values unless bot prevalence is known}.
%Thus, when researchers calibrate against some nominal specificity rate (with its implied sensitivity rate), they do so blind to its consequent accuracy.
%Note that for both contamination rates in Figure \ref{fig:hist}, the most accurate cutoff has specificity below 95\% (or false positive rate above 5\%).

%An underappreciated nuance in the NRI literature is that, complicating the pursuit of an accurate cutoff, the target sample's contamination rate cannot be estimated from the calibration sample.
An underappreciated nuance in the NRI literature is that the target sample's contamination rate cannot be estimated from the calibration sample.
For an analogy, suppose a kitchen drawer contained only spoons and forks.
Spoon and fork are the classes in the population.
If one were to take a simple random sample, the proportion of spoons in that sample would estimate the prevalence of the spoon class.
But if one were to take two simple random samples---one sample for spoon and another for fork---the total sample is said to be \emph{stratified} by class \citep{lohr2010}.
Because the relative sample sizes of spoon and fork are arbitrary in the stratified sample, they cannot estimate the respective prevalences in the drawer population (or any simple random sample thereof).
In the bot detection context, calibration samples are stratified by class, so base rates are likewise not available.
For example, in \citet{dupuisetal2019}, a human sample was produced by a pen-and-paper administration of a questionnaire, while a bot sample was produced by simulation.%ng random uniform responses.

Besides stratified samples, another issue is the incorporation of multiple NRIs into the prediction.
The literature typically finds univariate cutoffs, so that each NRI has its own cutoff value \citep{huangetal2012,niessenetal2016,hongcheng2018,desimoneharms2018}.
However, doing so ignores the dependence structure between the NRIs.
To illustrate, instead of the linear boundary in Figure \ref{fig:intro}, univariate cutoffs would result in two lines perpendicular to the axes.
Furthermore, simultaneous univariate cutoffs amount to multiple testing, which, as in null hypothesis testing, is known to attenuate specificity rate from its nominal level \citep{hongetal2020,bajorski2012}.

\begin{figure}
\centering
\includegraphics[page=1,width=0.5\linewidth]{./rocnorm}
\caption{Receiver operating characteristic curve common to both scenarios in Figure \ref{fig:hist}. Points locate the maximum accuracy cutoffs under the two contamination rates. A vertical line locates the cutoff with 95\% specificity. Area under the curve is 96.1\%.}
\label{fig:rocnorm}
\end{figure}

It is desirable to find accurate multivariate cutoffs empirically, 
with a stratified calibration sample but without prior knowledge of the contamination rate in the target sample.
In the present article, we propose such a method within the machine learning paradigm of supervised learning \citep{jamesetal2013}.
We build mainly upon \citet{dupuisetal2019} and \citet{hongetal2020} to highlight underappreciated nuances of the bot detection problem. To be clear, we seek the most accurate cutoff for the data at hand.
%To be clear, we endeavor to find the most accurate cutoff for the data at hand---whether the best is good enough is another matter best left up to the researcher.
The remainder of the present article is organized as follows. 
In the second section, we lay out preliminaries.
In the third section, we propose our novel solution, called \emph{\spellscump} (SCUMP).
In the fourth section, we present a simulation study evaluating the performance of SCUMP under a variety of scenarios.
The final section is a discussion.
