# Supplementary material for: Supervised Classes, Unsupervised Mixing Proportions: Detection of Bots in a Likert-Type Questionnaire
Source: Educ Psychol Meas. 2022 Jul 30;83(2):217–39. doi: 10.1177/00131644221104220 (PMC9972131; doi:10.1177/00131644221104220)
Supplement: sj-tex-4-epm-10.1177_00131644221104220 – Supplemental material for Supervised Classes, Unsupervised Mixing Proportions [file sj-tex-4-epm-10.1177_00131644221104220.tex]

\section{Preliminaries}

\subsection{The supervised binary classification problem}

%We begin with the supervised binary classification problem in machine learning \citep{jamesetal2013}, which we subsequently put into the context of bot detection.
%\michaelcolor{In bot detection, we start with the raw vector of Likert-type responses $z$, which is transformed to a vector of nonresponsivity indices $x$, as done in the literature \citep{meadecraig2012,niessenetal2016,huangetal2012,hongetal2020}.
%From there, we endeavor to transform $x$ into a prediction of its class $y$, which is a supervised binary classification problem in machine learning \citep{jamesetal2013}.}
%Note that once $x$ is computed, $z$ is not used to make predictions.

We start with a $d$-length vector of Likert-type responses $z_i$ for respondent $i$. We assume that the $d$ items represent ordered categorical data, and we later study items with 5 response options. For completeness, $z_i$ can be arranged in a matrix $Z$ where rows are participants and columns are items. Each $z_i$ is transformed to a vector of NRIs, $x_i$, as done in the literature \citep{meadecraig2012,niessenetal2016,huangetal2012,hongetal2020}. Once NRIs are obtained, we endeavor to transform $x_i$ into a prediction of whether respondent $i$ is a bot or human; i.e., respondent $i$'s latent class, $y_i$. If the true class labels are known in a calibration sample this is the supervised binary classification problem in machine learning that we describe next \citep{jamesetal2013}.

In the target sample, each observation $i = 1,\ldots,n$ has an unknown binary class label $y_i \in \{ 0,1 \}$ and a known vector of \emph{features} (or predictors) $x_i \in \reals^{\numcolsnri}$. 
%\lb{In the present context, $y_i$ represents whether a respondent is a bot or human, and $x_i$ is a vector of NRIs for respondent $i$. Note $x_i$ are transformed from the original vector of Likert-type responses, $z_i$, which we assume are ordered categorical. For completeness, $z_i$ can be arranged in a matrix $Z$ where rows are participants and columns are items, but are not directly relevant for classification.}
The data generating process for each independent observation $i=1,\ldots,n$ can be formulated as the hierarchy
\begin{align*}
y_i &\sim \mathrm{Bernoulli}(\lambda) \\
x_i \rvert y_i &\sim D_{y_i}
\end{align*}
where $D_0$ and $D_1$ are the feature distributions of the classes.
Note that $\lambda$ is the population prevalence (\myie{} class prior probability) of class 1.
Denote by $n_0$ and $n_1$ the sample counts of the classes, so that $n = n_0 + n_1$.
We consolidate the target sample as
$$
X = \begin{bmatrix} x_1^{\top} \\ \vdots \\ x_n^{\top} \end{bmatrix}
$$
and $Y = \begin{bmatrix} y_1 & y_2 & \ldots & y_n \end{bmatrix}^{\top}$.

To make predictions on the unknown $Y$, we generalize from the calibration sample, called in machine learning the \emph{training set}, whose corresponding feature matrix $X^{\textrm{tr}}$ and vector of class labels $Y^{\textrm{tr}}$ are known.
We henceforth use the superscript ``tr'' to denote training set versions of the same quantities.
The \emph{classifier} is a function that takes any point in the feature space as input then outputs its predicted class label.
The prediction problem is \emph{supervised} in the sense that there exists data for which ground truth (\myie{} the true class labels) is known, to which the classifier's parameters are fitted.
Denote by $\hat{Y} = \begin{bmatrix} \hat{y}_1 & \hat{y}_2 & \ldots & \hat{y}_n \end{bmatrix}^{\top}$ the vector of predicted classes.

In the bot detection context, we have the vector of class labels $Y$ where we adopt the the convention that class 0 is the human class while class 1 is the bot class.
Then $D_0$ could be the feature distribution of humans that largely complete items following a confirmatory factor analysis or other item response model \citep[e.g., ][]{hongetal2020}; while $D_1$ could be that of the assumption of bot responses being independent uniform variates, as in \citet{dupuisetal2019}.
Participant $i=1,\ldots,n$ is said to be \emph{flagged} if $\hat{y}_i = 1$ and \emph{spared} if $\hat{y}_i = 0$.
%\slb{We also have the matrix $Z$ of raw Likert responses where rows are participants and columns are items, but this matrix is not $X$, as raw Likert-type responses are not directly relevant for this classification.}

If calibration sample bots are generated by the researcher, then the researcher must assume $D_1$.
The present article focuses on arriving at an accurate classifier given the calibration sample bots---the bots themselves must be instantiated beforehand.
Though it is common in the literature to make a uniformity assumption \citep[\myeg][]{dupuisetal2019}, there is the possibility of model misspecification---that the calibration $D_1$ assumed does not match the true $D_1$ in the target sample.

\subsection{Nonresponsivity indices}

Common to various NRIs is what we call the \emph{monotone suspicion property}:
the NRI may be \emph{suspicion-increasing}, meaning that greater values are more suspicious; 
or the NRI may be \emph{suspicion-decreasing}, meaning that greater values are less suspicious.
In Figure \ref{fig:hist}, the hypothetical NRI is suspicion-increasing.
It is straightforward to recode a suspicion-decreasing NRI into a suspicion-increasing form.

We consider four NRIs whose ROC curves had impressive (\myeg{} upwards of 95\%) area under the curve (AUC) in \citet{dupuisetal2019}. 
%\michaelcolor{Note that the NRI having a high AUC shows the mere fact that it is worth finding an accurate cutoff, not how to find it.}
Of the four considered NRIs, Mahalanobis distance and person-total correlation are widely used in the literature \citep{meadecraig2012,niessenetal2016,curran2016,desimoneharms2018,dupuisetal2019,
dupuisetal2020}.
Let $z$ be a respondent vector of raw Likert responses (i.e., $z_i^{tr}$ or $z_i$).
\begin{description}
\item[Mahalanobis distance.] The Mahalanobis distance of $z$ is given by
$$
D(z; m,S) = \sqrt{(z-m)^{\top} S^{-1} (z-m)}
$$
where $m$ and $S$ are the mean and variance estimated from a reference sample. %\citep{meadecraig2012,niessenetal2016,curran2016,desimoneharms2018,dupuisetal2019,
%dupuisetal2020}.
It is suspicion-increasing and takes nonnegative values.
\item[Person-total correlation.] The person-total correlation of $z$ is given by the sample Pearson correlation between $z$ and $m$ where $m$ is a mean vector estimated from a reference sample. % \citep{curran2016,dupuisetal2019,dupuisetal2020}.
It is suspicion-decreasing and ranges from $-1$ to $+1$.
\end{description}

Two more NRIs were taken from functional method theory (FMT), \emph{response coherence} and \emph{response reliability} \citep{dupuisetal2015,dupuisetal2019,dupuisetal2020}.
FMT is a testing framework competing with classical test theory and item response theory \citep{dupuisetal2015}.
Response coherence is suspicion-decreasing, ranging from $0$ to $1$; and response reliability is suspicion-decreasing, ranging from $-1$ to $+1$.
Both indices require an assumed number of dimensions that underlie the data.
Precise calculation details for FMT-based NRIs are in Supplementary Materials.
R code for these FMT-based NRIs was made available in \citet{dupuisetal2020}.

The four NRIs are outlier statistics, meaning that observations become suspicious by virtue of being outliers relative to some reference sample.
In the supervised setting, it makes sense to set the reference sample as the human rows of $Z^{\textrm{tr}}$.
The NRIs then operationalize the dissimilarity of each observation, in both $X^{\mathrm{tr}}$ and $X$, to the humans of the calibration sample.
If the reference sample were badly contaminated, humans may end up outliers \citep{desimoneharms2018}.

The set of NRIs considered is illustrative rather than exhaustive.
There are more NRIs in the literature \citep[\myeg][]{meadecraig2012}.
The present article focuses on arriving at an accurate classifier given the features---the features themselves must be chosen beforehand.
It is up to the researcher to determine which features they trust to discriminate between human and bot.

%Computing NRIs requires that the participant's item responses are all non-missing.
%To handle missing items, Dupuis and colleagues \citep{dupuisetal2019,dupuisetal2020} simply imputed the middle category (\myeg{} ``3'' in scale from 1 to 5, or ``0.5'' in a scale from 0 to 1). \lb{We follow this same convention, yet return to the issue of missing data in the Discussion}.

\subsection{Thresholds and trade-offs}

%Consider one NRI whose value for observation $i=1,\ldots,n$ in the target sample is $v_i \in \reals$. \lb{(v is a suspicion increasing variable. For example, a single NRI or a composite.)}
For observation $i=1,\ldots,n$ in the target sample, suppose a larger value of $v_i \in \mathbb{R}$ is more characteristic of class 1, without loss of generality.
In the bot detection context, $v_i$ may be a single suspicion-increasing NRI or a suspicion-increasing composite of several NRIs.
%Without loss of generality, suppose that this NRI is suspicion-increasing.
The classifier is given by, for $i=1,\ldots,n$,
$$
\hat{y}_i = \begin{cases} 1 &\textrm{ if } v_i > \thresh \\ 0 &\textrm{ otherwise }\end{cases}
$$
where the threshold $\thresh \in \reals$ is chosen to satisfy some criterion in the calibration sample.
%The literature on ROCs offers several criteria where to set a threshold, such as the point closest in Euclidean distance to the upper-left corner; but these criteria are not accuracy itself \citep{unal2017}.

For observation $i=1,\ldots,n$ in the target sample, the classification accuracy $p(\hat{y}_i = y_i)$ is related to  specificity, $p(\hat{y}_i = 0 \,\rvert\, y_i = 0)$, and sensitivity, $p(\hat{y}_i = 1 \,\rvert\, y_i = 1)$. 
Precisely, accuracy is given by
$$
p(\hat{y}_i = y_i) = \lambda p(\hat{y}_i = 1 \,\rvert\, y_i = 1) + (1-\lambda) p(\hat{y}_i = 0 \,\rvert\, y_i = 0),
$$
a weighted mean of specificity and sensitivity, where $\lambda$ determines the weighting.
%\michaelcolor{In fact, Table \ref{tab:tradeoff} was easily computed using the same weighted mean formula with normal distribution tail probabilities.}
Then given $V = \begin{bmatrix} v_1 & v_2 & \ldots & v_n \end{bmatrix}^{\top}$, choosing $\thresh$ to satisfy a nominal specificity rate implies an accuracy not guaranteed to be optimal.
Calibrating against a high nominal specificity (\myeg{} 95\%) takes for granted that either contamination is low or that the classes are separate enough for it to not matter.
%\michaelcolor{In fact, the separation between classes in Figure \ref{fig:intro} and Table \ref{tab:tradeoff} is comparable to some of the best AUCs in \citet{dupuisetal2019}.}

In machine learning, the weighted mean equation above is typically not directly used.
Rather than choosing $\thresh$ given a known $V$, maximum likelihood estimation is used to parametrically transform the multivariate $x_i$ into a composite feature $v_i$, leaving $\thresh$ fixed.
Doing so implicitly maximizes classification accuracy under the assumed parametric model \citep{jamesetal2013}.
The underlying trade-off between specificity and sensitivity remains relevant, even if they are not modeled directly.
%Collect the composite feature as $V = \begin{bmatrix} v_1 & v_2 & \ldots & v_n \end{bmatrix}^{\top}$.

\subsection{Machine learning classifiers in the absence of stratification}

To motivate SCUMP, consider a counterfactual where the calibration sample were taken from the hierarchy or mixture rather than stratified.
If ground truth were readily available without doing stratified sampling, bot detection would be straightforward, as sample proportions would estimate class prevalences.
In particular, consider prediction with logistic regression and Gaussian mixture models, both standard machine learning techniques in supervised classification \citep{jamesetal2013}.

%The more familiar technique is binary logistic regression.
In logistic regression, the parameter vector $\beta$ is estimated by maximum likelihood.
Given the parameters, the classifier is given by, for $i=1,\ldots,n$,
$$
\hat{y}_i = \begin{cases} 1 & \textrm{if } x_i^{\top} \beta > 0 \\
0 & \textrm{otherwise}.
\end{cases}
$$
Considering multiple features (\myeg{} NRIs) simultaneously, the composite is $v_i = x_i^{\top}\beta$ with threshold $\thresh=0$.

More relevant to SCUMP is Gaussian mixture models.
Under the assumption that each class's feature distribution is (multivariate) Gaussian, then the hierarchy can be modeled as \citep{jamesetal2013,boosstefanski2013}
$$
x_i \stackrel{\mathrm{indep}}{\sim} \lambda \normdist (\mu_1,\Sigma_1) + (1-\lambda) \normdist (\mu_0,\Sigma_0), \quad i=1,\ldots,n.
$$
Under such a model, there are two kinds of parameters, estimated separately:
the class feature distribution parameters; and the mixing proportions.
\begin{description}
\item[Class feature distribution parameters.]
For the parameters of $\normdist (\mu_1,\Sigma_1)$ and $\normdist (\mu_0,\Sigma_0)$,
maximum likelihood estimation comes down to simply computing sample means and covariances (without the $n-1$ correction) by class.
\item[Mixture proportions.]
For $\lambda$ and $1-\lambda$, maximum likelihood estimation comes down to sample proportions, $\frac{n_1^{\mathrm{tr}}}{n^{\mathrm{tr}}}$ and $\frac{n_0^{\mathrm{tr}}}{n^{\mathrm{tr}}}$, for the bot class and the human class, respectively.
\end{description}
Given the parameters, the Bayes classifier \citep{jamesetal2013} is, for $i=1,\ldots,n$,
$$
\hat{y}_i = \begin{cases} 
1 & \textrm{ if } \lambda \phi(x_i; \mu_1, \Sigma_1) > (1-\lambda) \phi(x_i; \mu_0, \Sigma_0) \\
0 & \textrm{ otherwise}
\end{cases}
$$
where $\phi(x; \mu,\Sigma)$ is the (multivariate) Gaussian density, with mean $\mu$ and variance $\Sigma$, evaluated at $x$.
Note that the Bayes classifier simply assigns to each observation the class with the higher posterior probability.
Considering multiple NRIs, the composite feature is $v_i = \lambda \phi(x_i; \mu_1, \Sigma_1) - (1-\lambda) \phi(x_i; \mu_0, \Sigma_0)$ with threshold $\thresh=0$.
%If the model were true, the Bayes classifier maximizes classification accuracy \citep{jamesetal2013}.

Note that in both logistic regression and Gaussian mixtures, once parameters are estimated from the training set, the classifier is determined.
The prediction on each test set observation depends only on the training set, not on the other test set observations.
Also note that in both techniques, the cutoff is multivariate; multiple testing is avoided.%, which weighs multiple features into the prediction in one fell swoop.
%Multiple testing is avoided.
%In contrast, studies in the NRI literature \citep[\myeg][]{dupuisetal2019, hongetal2020, niessenetal2016} typically use univariate cutoffs---each NRI has its own cutoff, so there are as many cutoffs, weighted equally, as there are NRIs.
%\michaelcolor{In fact}, in Figure \ref{fig:intro}, the decision boundary was drawn with logistic regression as if the plotted data were the calibration sample.
%Using NRIs in a univariate fashion instead would have resulted in two lines perpendicular to the axes.

\subsection{Classifiers in the nonresponsivity literature}

With calibration samples stratified, the standard machine learning techniques are not viable.
Predictions depend on maximum likelihood estimates, which depend on an arbitrary number of bots, $n_1^{\mathrm{tr}}$.
In the limit, as the calibration sample proportion of bots approaches 100\%, the classifier erroneously learns to flag every respondent irrespective of NRIs.
%Particularly in Gaussian mixture models, the estimate of $\lambda$, which weighs between sensitivity and specificity, is an arbitrary choice.

%Instead of dealing with $\lambda$, NRI studies \citep[\myeg][]{niessenetal2016} typically suggest cutoffs without accounting for classification accuracy.
%Using only the human class, \citet{hongetal2020} constructed specificity-calibrated classifiers as follows.
%In the 100\% severity condition of a simulation study, \citet{hongetal2020} used a human calibration sample of $n_0^{\mathrm{tr}} = 10000$ to construct a classifier as follows.
In a simulation study, \citet{hongetal2020} used a human calibration sample of $n_0^{\mathrm{tr}} = 10000$ to construct a classifier as follows.
\begin{enumerate}
\item For the $j$-th NRI expressed in a suspicion-increasing form, let $\tau^{(j)}$ be its 99th percentile in the human calibration sample. Thus, the nominal specificity rate is 99\%.
\item Flag a respondent if and only if she exceeds the 99th percentile for any (as opposed to all) NRIs. Formally, the classifier is given by, for $i=1,\ldots,n$,
$$
\hat{y}_i = \begin{cases} 1 & \textrm{ if } \sum_{j=1}^{\numcolsnri} \indic \{ v_i^{(j)} > \thresh^{(j)} \} > 0 \\ 0 & \textrm{ otherwise}
\end{cases}
$$
where $v_i^{(j)} \in \mathbb{R}$ is the $j$-th NRI in suspicion-increasing form and $\mathbb{I}$ denotes an indicator of its event.
\end{enumerate}
In the simulation study \citep{hongetal2020}, scenarios had contamination rates up to 30\%.
A multidimensional graded response model was used to simulate human responders in the calibration and target samples.
Random uniform responses were simulated for bots in the target sample.
Because specificity was the criterion for choosing univariate cutoffs, the calibration sample did not need bots, so $n_1^{\mathrm{tr}}=0$.
Due to multiple testing, the specificity in the target sample ended up lower (\myeg{} around 96\%) than the nominal 99\% rate.

Calibration sample size is an important consideration.
Besides the issue of multiple testing, some discrepancy in specificity between calibration and target samples is expected due to sampling error.
However, this threat is obscured by the large human calibration size in \citet{hongetal2020}.
Furthermore, having $n_0^{\mathrm{tr}} = 10000$ verified humans may be unrealistic.%---at this size, there may be little gain to collecting possibly-contaminated further data.

%\begin{enumerate}
%\item Assume a human population model for Likert-type responses. \lb{For example, %\citet{hongetal2020} assumed a multidimensional graded response model.}
%\item Given the population model, do a parametric bootstrap to find the 99\% quantile of suspiciousness for each NRI. In other words, each NRI has its own rejection region with nominal specificity 99\%.
%\item Set the classifier to flag if and only if the participant breaches the quantile for any (as opposed to all) of the NRIs. 
%Formally, the classifier is given by, for $i=1,\ldots,n$,
%$$
%\hat{y}_i = \begin{cases} 1 & \textrm{ if } \sum_{j=1}^{\numcolsnri} \indic \{ v_i^{(j)} > \thresh^{(j)} \} > 0 \\ 0 & \textrm{ otherwise}
%\end{cases}
%$$
%where $v_i^{(j)} \in \mathbb{R}$ is a suspicion-increasing form of the $j$-th NRI and $\thresh^{(j)} \in \mathbb{R}$ is the $j$-th bootstrapped 99\% quantile.
%\end{enumerate}

%In \slb{their} \lb{a} simulation study free of model misspecification, \citet{hongetal2020} found their classifiers to retain a high specificity (e.g. around 96\%).
%But the caveat is that knowing the correct fully-specified population model, effectively having $n_0^{\mathrm{tr}} = \infty$, is an ideal case that \lb{in some research settings} would pre-empt the need for data collection in the first place.
%In a real setting, \lb{step 1 requires calibration with real data such that} $n_0^{\mathrm{tr}} < \infty$, so the effective specificity in the target population could end up different from the nominal rate. 
%\lb{If the item response model is complicated (e.g., many items and/or latent dimensions), practical estimation may be difficult at small calibration sample sizes\footnote{Even for unidimensional models, sample size recommendations typically range from 250-500 minimum for polytomous items \citep{deayala2009}.}.}

There is reason to suspect that test length is relevant to the trade-off that a specificity-calibrated classifier would neglect. 
Intuitively, more items are expected to induce a better AUC: when the inventory has many items, there is a lot of information to distinguish the classes; but for shorter inventories, the
gains in specificity translate to dramatic losses in sensitivity.
In \citet{hongetal2020}, both the 27-item test and the 54-item test retained a level of specificity at around 96\%; but the sensitivity was around 99\% for the longer test versus around 80\% for the shorter test.
By weighted-mean calculations, such a classifier would have 91.2\% accuracy at 30\% contamination but 84.8\% accuracy at 70\% contamination.
%\michaelcolor{By weighted-mean calculations analogous to Table \ref{tab:tradeoff}, such a classifier would have 91.2\% accuracy at 30\% contamination but 84.8\% accuracy at 70\% contamination.}
%<!--(function(lam,sens,spec) {lam*sens+(1-lam)*spec})(0.3,0.8,0.96)-->
By the same line of reasoning, the ROCs in \citet{dupuisetal2019} may not have been as impressive if they had used a shorter inventory.

Because cutoffs were univariate, besides calibrating for each NRI's threshold value $\thresh^{(j)}$, \citet{hongetal2020} also calibrated for which NRIs to use.
%For example, reminiscent of stepwise regression, it makes sense to exclude Mahalanobis distance from consideration if its inclusion would reduce the classifier's sensitivity rate.
For example, it makes sense to exclude Mahalanobis distance from consideration if its inclusion would reduce the classifier's sensitivity rate.
By this logic, a ``best subset'' of NRIs was identified from their simulation results.
Choosing a good subset is important, as univariate cutoffs assume that the NRIs are equally important.
In contrast, logistic regression and Gaussian mixtures rely on maximum likelihood to weight features toward maximizing accuracy.

It is possible to have a specificity-calibrated classifier with multivariate cutoffs, without the need to make strong assumptions about the psychometric model for humans as in \citet{hongetal2020}.
One way to do so is to use Mahalanobis distance on the feature space, relative to the human class.
Such a classifier is given by, for $i=1,\ldots,n$,
$$
\hat{y}_i = \begin{cases} 1 & \textrm{ if } D(x_i; \mu_0, \Sigma_0) > \thresh \\ 0 & \textrm{ otherwise}
\end{cases}
$$
where $\mu_0$ and $\Sigma_0$ are the mean and variance estimated from $X^{\mathrm{tr}}$, and $\thresh$ is empirically chosen to yield the nominal specificity over the calibration sample.
%Recall that when the nominal false positive rate is applied to individual tests rather than the omnibus test, the omnibus false-positive rate ends up larger than nominal \citep{bajorski2012}.
%A multivariate cutoff circumvents this multiple-testing issue.
