# Supplementary material for: Supervised Classes, Unsupervised Mixing Proportions: Detection of Bots in a Likert-Type Questionnaire
Source: Educ Psychol Meas. 2022 Jul 30;83(2):217–39. doi: 10.1177/00131644221104220 (PMC9972131; doi:10.1177/00131644221104220)
Supplement: sj-tex-5-epm-10.1177_00131644221104220 – Supplemental material for Supervised Classes, Unsupervised Mixing Proportions [file sj-tex-5-epm-10.1177_00131644221104220.tex]

\section{Proposed solution}

Our proposal assumes that the calibration sample has been obtained in a manner similar to \citet{dupuisetal2019}---by policing a sample to ensure that it is human, and by generating an arbitrarily large sample of bots from a model assumption. This strategy allows development of cutoff values for the Likert-type questionnaire of interest that may be used in separate samples (future or past) from a similar population.
That is, our approach allows predictions about respondent class membership without prior knowledge of contamination rate $\lambda$ in other samples.

As logistic regression does not explicitly model $\lambda$, it makes sense to address the complication induced by stratification in Gaussian mixture models.
To be able to predict with a Gaussian mixture model, estimates of the parameters are required.
Just as in the non-stratified case, the parameters of the feature distributions $\normdist (\mu_1,\Sigma_1)$ and $\normdist (\mu_0,\Sigma_0)$ can be estimated supervised, from the calibration sample.
But unlike the non-stratified case, it does not make sense to estimate $\lambda$ from the calibration sample. 
%\lb{We instead do estimation partially supervised, leveraging available information about the known classes from the calibration sample when it is useful.}

Our proposed solution, SCUMP, does estimation in two stages: supervised for the class feature distributions; and unsupervised for the mixing proportions.
\begin{description}
\item[Supervised classes.] 
Estimate class feature distribution parameters $\mu_0$, $\Sigma_0$, $\mu_1$, and $\Sigma_1$ supervised on the calibration sample.
Precisely, the supervised estimates are given by, for class $\classind=0,1$,
$$\begin{cases}
\hat{\mu}_{\classind} = \dfrac{1}{\sum_{i=1}^{n_{\mathrm{tr}}} \mathbb{I} \{ y_i^{\mathrm{tr}} = \classind\}} \sum_{i=1}^{n_{\mathrm{tr}}} \mathbb{I} \{ y_i^{\mathrm{tr}} = \classind\} x_i^{\mathrm{tr}} \\
\hat{\Sigma}_{\classind} = \dfrac{1}{\sum_{i=1}^{n_{\mathrm{tr}}} \mathbb{I} \{ y_i^{\mathrm{tr}} = \classind\}} \sum_{i=1}^{n_{\mathrm{tr}}} \mathbb{I} \{ y_i^{\mathrm{tr}} = \classind\}(x_i^{\mathrm{tr}}-\hat{\mu}_{\classind}) (x_i^{\mathrm{tr}}-\hat{\mu}_{\classind})^{\top} 
\end{cases}$$
which are just the Gaussian maximum likelihood estimates within each class.
\item[Unsupervised mixing proportions.] 
Treat the mixture as if the class feature distribution parameters were known to be their supervised estimates.
Thus, the model has only one free parameter remaining to estimate, the bot class prior $\lambda$, which is obtained unsupervised by maximum likelihood on the target sample.
%\michaelcolor{Estimate} $\lambda$ unsupervised, by maximum likelihood on the target sample.
Precisely, the log-likelihood function is given by
$$
\ell (\lambda) = \sum_{i=1}^n \log (\lambda \phi (x_i; \hat{\mu}_1, \hat{\Sigma}_1) + (1-\lambda) \phi (x_i; \hat{\mu}_0, \hat{\Sigma}_0)),
$$
so the unsupervised estimator is given by
$$
\hat{\lambda} = \argmax_{0 \leq \lambda \leq 1} \ell(\lambda).
$$
\end{description}

Computationally, we propose a bisection algorithm for finding $\hat{\lambda}$.
For ease of notation, for $i=1,\ldots,n$ let 
\begin{align*}
\phi_1^{(i)} &= \phi(x_i; \hat{\mu}_1, \hat{\Sigma}_1) \\
\phi_0^{(i)} &= \phi(x_i; \hat{\mu}_0, \hat{\Sigma}_0).
\end{align*}
Taking the first derivative of the log-likelihood, the maximum likelihood estimator satisfies
$$
\left (\deriv{\lambda} \ell(\lambda) \right ) \Bigg\rvert_{\lambda=\hat{\lambda}} = \sum_{i=1}^n \frac{\phi_1^{(i)}-\phi_0^{(i)}}{\hat{\lambda} \phi_1^{(i)}+(1-\hat{\lambda}) \phi_0^{(i)}} = 0.
$$
A global maximum exists, as guaranteed by the second derivative,
$$
\deriv{\lambda} \deriv{\lambda} \ell(\lambda) = \sum_{i=1}^n \frac{-(\phi_1^{(i)}-\phi_0^{(i)})^2}{(\lambda \phi_1^{(i)}+(1-\lambda) \phi_0^{(i)})^2} \leq 0.
$$
In R, we plug the derivative of the log-likelihood into the function \texttt{stats::uniroot} \citep{rcoreteam} if the endpoints of the search interval $\{ \lambda \in \mathbb{R} : 0 \leq \lambda \leq 1\}$ have different signs.
Otherwise, $\hat{\lambda} \in \{ 0,1 \}$.

Once all the Gaussian mixture parameters are estimated, we use the Bayes classifier (as defined in the Preliminaries section) to make predictions.
Note that unlike in the non-stratified case, the parameters estimated supervised are not enough to determine the classifier.
Instead, the prediction on each target sample respondent depends not only on the calibration sample but also on the other target sample respondents.
In that sense, the classifier is self-adapted to the target sample, even if its contamination rates varies.
%In that sense, the classifier is self-adapted to the target sample, making it useful to multiple follow-up studies, even if their contamination rates vary.

We demonstrate the SCUMP Bayes classifier in Figure \ref{fig:demoscat} and Figure \ref{fig:demoroc}.
Figure \ref{fig:demoscatscump} shows predictions from SCUMP, using the NRIs Mahalanobis distance and person-total correlation, on the HSQ where the calibration sample had $n_0^{\mathrm{tr}} = 100$, $n_1^{\mathrm{tr}} = 2000$ and the target sample had $n_0 = 50$ and $n_1 = 50$.
Bots were uniform in both the calibration and target samples.
The unsupervised estimate for contamination rate is $\hat{\lambda} = 0.584$. 
The confusion matrix (or contingency table) is as follows.
\begin{center}
\begin{tabular}{ccc}
{} & flag & spare \\
bot & 50 & 0 \\
human & 8 & 42
\end{tabular}
\end{center}
For comparison, Figure \ref{fig:demoscatspec} shows a nominal 99\% specificity-calibrated classifier on the same data.
The confusion matrix is as follows.
\begin{center}
\begin{tabular}{ccc}
{} & flag & spare \\
bot & 42 & 8 \\
human & 3 & 47
\end{tabular}
\end{center}
In this target sample, specificity is 84\% for the SCUMP Bayes classifier versus 94\% for the the specificity-calibrated classifier; but accuracy is 92\% for SCUMP Bayes versus 89\% for specificity-calibrated.
The two ROCs in Figure \ref{fig:demoroc} show that SCUMP improved the predictions in two respects.
First, incorporating $\lambda$ enabled the classifier to lower the specificity rate for better accuracy.
In short, the cutoff was chosen adaptively to the target sample.
Second, Gaussian mixture posterior probability was simply a better-discriminating composite than the Mahalanobis distance.
%AUC was 96.7\% for SCUMP Bayes versus 92.0\% for specificity-calibrated.
\begin{figure}
\captionsetup[subfigure]{justification=centering}
\centering
\begin{subfigure}[t]{0.45\textwidth}
\includegraphics[page=1,width=0.95\linewidth]{./demoscatscump}
\caption{SCUMP Bayes}
\label{fig:demoscatscump}
\end{subfigure}
\begin{subfigure}[t]{0.45\textwidth}
\includegraphics[page=1,width=0.95\linewidth]{./demoscatspec}
\caption{Nominal 99\% specificity-calibrated}
\label{fig:demoscatspec}
\end{subfigure}
\caption{A demonstration of the \spellscump{} (SCUMP) Bayes classifier and a nominal 99\% specificity-calibrated classifier on the same pair of calibration and target samples. Nonresponsivity indices used were Mahalanobis distance and person-total correlation.}
\label{fig:demoscat}
\end{figure}
\begin{figure}
\centering
\includegraphics[page=1,width=0.5\linewidth]{./demoroc}
\caption{Receiver operating characteristic curves on the target sample for the classifiers demonstrated in Figure \ref{fig:demoscat}. Points locate the chosen cutoffs for the two classifiers.
Area under the curve was was 96.7\% for \spellscump{} (SCUMP) Bayes versus 92.0\% for specificity-calibrated.}
\label{fig:demoroc}
\end{figure}

Although the researcher could ``eyeball'' a good-enough nominal specificity rate based on Figure \ref{fig:demoscat}, the apparent radius of the bot class depends on $n_1^{\mathrm{tr}}$---the more bots in calibration, the farther the radius extends.
%After all, an observation 10 standard deviations from the mean will be observed eventually, if arbitrarily many observations are taken.
For example, an observation 10 standard deviations from the mean will be observed eventually if many observations are taken.
%Furthermore, the graphical plot requires the researcher to restrict herself to using no more than two NRIs, contrary to advice in the literature \citep{desimoneharms2018}.
Furthermore, graphical plots may be difficult to interpret with more than two NRIs, despite the apparent utility of multiple NRIs \citep{desimoneharms2018}.
SCUMP enables the researcher to make $n_1^{\mathrm{tr}}$ arbitrarily large and use multiple NRIs without such concerns.
