# Supplementary material for: Supervised Classes, Unsupervised Mixing Proportions: Detection of Bots in a Likert-Type Questionnaire
Source: Educ Psychol Meas. 2022 Jul 30;83(2):217–39. doi: 10.1177/00131644221104220 (PMC9972131; doi:10.1177/00131644221104220)
Supplement: sj-tex-6-epm-10.1177_00131644221104220 – Supplemental material for Supervised Classes, Unsupervised Mixing Proportions [file sj-tex-6-epm-10.1177_00131644221104220.tex]

\section{Simulation study}

\subsection{Study design}

To evaluate the performance of the SCUMP Bayes classifier, we conducted a simulation study.
For comparison, we also included the specificity-calibrated classifier based on the Mahalanobis distance of the NRIs mentioned earlier in the paper.
We expected that the specificity-calibrated classifier would incur losses in accuracy at high contamination rates whereas the SCUMP Bayes classifier would maintain accuracy.

To produce human observations for the simulation study, instead of simulating from a population model, we sampled with replacement from an actual dataset.
The dataset was from a web administration of the HSQ, an inventory of $d=32$ items, each of which was on a 5-point Likert-type scale.
After deleting one row due to having all of its items missing, there were $N = 1070$ Likert-type rows.
The dataset was sourced from the Open Psychometrics Project, which did not offer monetary compensation to its participants, so the responses were presumed human.\footnote{\url{https://openpsychometrics.org}}
A single replicate had the following procedure.
\begin{description}
\item[Generate the target sample.]
To do so, sample $n_0$ Likert-type rows from the HSQ dataset; then sample $n_1$ Likert-type rows from the true bot response distribution.
Note that the frequency distribution of the class labels is fixed, rather than allowing random variability drawing from a mixture.
\item[Generate the calibration sample.]
To do so, sample $n_0^{\mathrm{tr}}$ Likert-type rows from the HSQ dataset; then reminiscent of \citet{dupuisetal2019}, simulate $n_1^{\mathrm{tr}} = 2000$ of Likert-type rows as the arbitrarily large sample from a presumed uniform response distribution.
\item[Compute NRIs.]
As a preprocessing step in line with \citet{dupuisetal2019}, impute all missing values with the middle category, in this case ``3''.\footnote{On the prevalence of missing values: 67 rows (6.6\%) had exactly one missing item; and 10 rows (0.9\%) had two or more missing items.}
Using the calibration sample as reference sample, convert all Likert-type observations to their NRI representations.
Use four NRIs: Mahalanobis distance, person-total correlation, response coherence, and response reliability.
For the FMT NRIs, assume that there are four factors, which is true of the HSQ \citep{kuiper2016}; perform 30 iterations, in line with \citet{dupuisetal2020}.
\item[Make predictions.]
From the NRI representations, use the chosen classifier to yield $\hat{Y}$, deciding whether to spare or flag each observation in the target sample.
\item[Compute outcome measures.]
Given the ground truth $Y$, the composite NRI $V$, and the threshold $\thresh$, compute the outcome measures of interest: 
accuracy;
specificity; 
sensitivity; 
flag rate; and
AUC.
\end{description}

In a $4 \times 2 \times 5 \times 2 \times 2$ fully crossed design, the simulation study varied five factors:
1) the number of humans in the calibration sample, $n_0^{\mathrm{tr}} \in \{ 50, 100, 200, 400 \}$; 2) the target sample size, $n \in \{ 500, 1000 \}$; 3) the target sample contamination rate, $\frac{n_1}{n_0+n_1} \in \{ 0.05, 0.25, 0.5, 0.75, 0.95 \}$; 4) the true bot response distribution, $D_1$ is either uniform or non-uniform; and 5) the classifier, which was either the nominal 99\% specificity-calibrated Mahalanobis distance cutoff or the SCUMP Bayes classifier.

%\begin{itemize}
%\item the number of humans in the calibration sample, $n_0^{\mathrm{tr}} \in \{ 50, 100, 200, 400 \}$;
%\item the target sample size, $n \in \{ 500, 1000 \}$;
%\item the target sample contamination rate, $\frac{n_1}{n_0+n_1} \in \{ %0.05, 0.25, 0.5, 0.75, 0.95 \}$;
%\item the true bot response distribution, $D_1$ is either uniform or %non-uniform; and
%\item the classifier, which was either the nominal 99\% %specificity-calibrated Mahalanobis distance cutoff or the SCUMP Bayes %classifier.
%\end{itemize}

Conditions where the true bot response distribution was non-uniform represented the risks of model misspecification incurred by the uniform bot assumption.
The non-uniform response distribution had the probability mass function $f$ such that
$$\begin{cases}
f(1) = f(5) = \frac{1}{10} \\
f(2) = f(4) = \frac{2}{10} \\
f(3) = \frac{4}{10},
\end{cases}$$
so that bots prefer the middle response category \citep{simone2019}.

Each cell had 1000 replicates.
Each outcome measure was averaged over these replicates to yield a Monte Carlo estimate of its cell expected value.
Larger values are desired for accuracy, sensitivity, specificity, and AUC.
For flag rate, values closer to the contamination rate are desired.

The simulation study was carried out in R version 3.4.0 \citep{rcoreteam} on a desktop computer.
The package \texttt{mvtnorm} \citep{pkg:mvtnorm} was used to compute multivariate Gaussian densities.
FMT computations were our own implementation based on \citet{dupuisetal2020}.
For parallel processing, packages \texttt{furrr} \citep{pkg:furrr} and \texttt{future} \citep{pkg:future} were used.
R code to use SCUMP and reproduce this simulation study will be made publicly available.
