# Supplementary material for: Supervised Classes, Unsupervised Mixing Proportions: Detection of Bots in a Likert-Type Questionnaire
Source: Educ Psychol Meas. 2022 Jul 30;83(2):217–39. doi: 10.1177/00131644221104220 (PMC9972131; doi:10.1177/00131644221104220)
Supplement: sj-tex-7-epm-10.1177_00131644221104220 – Supplemental material for Supervised Classes, Unsupervised Mixing Proportions [file sj-tex-7-epm-10.1177_00131644221104220.tex]

\subsection{Results}

Results were similar across the $n=500$ and $n=1000$ target sample size  conditions.
For the remainder of the present article, we show only conditions for $n = 1000$.

Figure \ref{fig:specacc} presents the results in specificity vs. accuracy plots (see also Supplementary Materials for exact values).
Each colored trend line represents a contamination rate (\myeg{} red is for 5\% contamination).
Each point represents the number of training humans, increasing from $n_0^{\mathrm{tr}}=50$ (plotted as a triangle) to $n_0^{\mathrm{tr}}=400$ (plotted as a cross).
From such plots, it is easy to see trends in specificity and accuracy as $n_0^{\mathrm{tr}}$ increases.
\begin{figure}
\captionsetup[subfigure]{justification=centering}
\centering
\begin{subfigure}[t]{0.45\textwidth}
\includegraphics[page=1,width=0.95\linewidth]{./specaccunifnonscump}
\caption{Specificity-calibrated, uniform}
\label{fig:specaccunifnonscump}
\end{subfigure}
\begin{subfigure}[t]{0.45\textwidth}
\includegraphics[page=1,width=0.95\linewidth]{./specaccunifscump}
\caption{SCUMP Bayes, uniform}
\label{fig:specaccunifscump}
\end{subfigure}
\label{fig:specaccunif}
\begin{subfigure}[t]{0.45\textwidth}
\includegraphics[page=1,width=0.95\linewidth]{./specaccmrsnonscump}
\caption{Specificity-calibrated, middle}
\label{fig:specaccmrsnonscump}
\end{subfigure}
\begin{subfigure}[t]{0.45\textwidth}
\includegraphics[page=1,width=0.95\linewidth]{./specaccmrsscump}
\caption{SCUMP Bayes, middle}
\label{fig:specaccmrsscump}
\end{subfigure}
\caption{Specificity vs. accuracy plots from the simulation study. Each panel represents a combination of classifier and response distribution. See text of Results section for an explanation of the colored trend lines. Two dotted horizontal lines mark 95\% and 99\% levels of specificity. SCUMP = \spellscump{}.}
\label{fig:specacc}
\end{figure}

Figure \ref{fig:specaccunifnonscump} shows the 99\% specificity-calibrated classifier under the uniform response distribution.
At the lowest $n_0^{\mathrm{tr}} = 50$, the specificity is well below the nominal rate.
Low specificity ends up advantageous at high contamination rates, as many of the bots are correctly flagged.
As $n_0^{\mathrm{tr}}$ increases, the human class is better estimated, so the specificity rate approaches the nominal 99\%.
But at the highest $n_0^{\mathrm{tr}}$, high specificity ends up very disadvantageous at high contamination rates, as the classifier prioritizes sparing the small minority of humans, letting many bots slip through.
Thus, having more training data paradoxically made the classifier worse.
The best specificity rate depends on the prevalence of bots, with the trend lines crossing somewhere between $n_0^{\mathrm{tr}} = 50$ and $n_0^{\mathrm{tr}} = 100$.

Figure \ref{fig:specaccunifscump} shows the SCUMP Bayes classifier under the uniform response distribution.
At the lowest $n_0^{\mathrm{tr}} = 50$, specificity and accuracy are similar to those of the specificity-calibrated classifier.
But as $n_0^{\mathrm{tr}}$ increases, both specificity and accuracy increase.
%The virtue of SCUMP is demonstrated---instead of arriving at some nominal specificity rate, the classifier adapts specificity to optimize its accuracy, depending on the contamination rate in the target sample.
The virtue of SCUMP is demonstrated-- the classifier adapts specificity to optimize its accuracy, depending on the contamination rate in the target sample.
At $n_0^{\mathrm{tr}} = 100$, SCUMP's accuracy was no worse than 85\% at all contamination rates.
At $n_0^{\mathrm{tr}} = 200$, it was no worse than 94\%;
and at $n_0^{\mathrm{tr}} = 400$, it was no worse than 95\%.

In Figure \ref{fig:specaccmrsnonscump} and Figure \ref{fig:specaccmrsscump}, we see the effects of misspecification of the bot response distribution.
For the specificity-calibrated classifier in Figure \ref{fig:specaccmrsnonscump}, the trends are of similar form, but the drops in accuracy are sharper.
For SCUMP in Figure \ref{fig:specaccmrsscump}, the classifier performed well when $n_0^{\mathrm{tr}}=100$, but then slightly loses accuracy with more training humans.
While SCUMP maintained accuracy at no worse than 80\%, it could no longer guarantee that having more training humans would improve the classifier.
Finally, in Supplementary Materials we summarize AUCs across bot distribution, classifier, and calibration sample size.% In brief, AUC was increased by having more calibration humans and decreased by model misspecification in the bot population model.

%We found it of interest whether the successes of the SCUMP classifier could be attributed to using Gaussian mixture posterior probabilities as composite NRI.
%Supplementary material summarizes AUCs across different conditions.

%\michaelcolor{Supplemental} Figure \ref{fig:aucagg} shows a Cleveland dot chart of mean-aggregated AUCs across $n_0^{\mathrm{tr}}$, response \michaelcolor{distribution}, and classifier.
%It is clear that in our simulation study, the SCUMP-informed posterior probability offered a more favorable trade-off between specificity and sensitivity than did the Mahalanobis distance composite cutoff.
%Not surprisingly, the AUC was increased by having more calibration humans and decreased by model misspecification in the bot population model.
%\begin{figure}
%\centering
%\includegraphics[page=1,width=0.5\linewidth]{./pdf/aucagg}
%\caption{Dot chart of mean-aggregate AUCs from the simulation study. Each point aggregates cells under a combination of classifier, response \michaelcolor{distribution}, and number of calibration humans $n_0^{\mathrm{tr}}$. bayes = \spellscump{} Bayes classifier; spec99 = nominal 99\% specificity-calibrated classifier; unif = uniform response \michaelcolor{distribution}; mrs = middle response \michaelcolor{distribution}.}
%\label{fig:aucagg}
%\end{figure}

\subsection{Discussion}

Our simulation results affirm that contamination rate is key to the balancing act between specificity and sensitivity.
At 5\% contamination, sensitivity had little importance, so the specificity-calibrated classifier had similar accuracy rates to SCUMP Bayes.
But at large contamination rates, calibrating for specificity was not the best strategy.
In a real setting, the contamination rate is unknown, in which case the choice of nominal specificity \citep[\myeg][]{hongetal2020} is uninformed.
SCUMP offers a way out of this conundrum, and it was successful relative to the specificity-calibrated classifier.

For specificity-calibrated classifiers, why does specificity end up systematically lower than the nominal?
Because the training humans are the reference sample, their observed suspiciousness ends up artificially low.
Then choosing a cutoff with the nominal rate on these low-balled levels of suspicion ends up setting a low bar for suspicion.
Consequently, the humans who did not have the privilege of appearing in the calibration sample are flagged at a rate higher than intended.
As $n_0^{\mathrm{tr}}$ increases, the percentile is better estimated, and the bias vanishes.
In the language of machine learning, training error is an underestimate of test error \citep{jamesetal2013,yarkoni2017}.

Our results extend the 100\% severity conditions in \citet{hongetal2020} on two aspects.
First, we considered contamination rates above the 30\% in \citet{hongetal2020}.
Doing so let the trade-off between specificity and sensitivity play out to its logical conclusion---that specificity-calibrated classifiers are unviable at large contamination rates.
Second, we considered a smaller number of training humans than in \citet{hongetal2020}.
Doing so demonstrated that in smaller calibration samples, specificity ends up lower than the nominal rate, which may unexpectedly end up benefiting accuracy.
Both insights, in our view underappreciated in the literature, benefited from the prediction-oriented perspective of machine learning \citep{yarkoni2017}.

There are several limitations that we believe can be addressed in future research. While SCUMP works to fully utilize a stratified calibration sample, it offers no remedy to issues around taking a stratified sample in the first place. SCUMP still relies on assumptions about the bot response distribution \citep{dupuisetal2019}.
While there is evidence for the existence of bots with uniform response distribution \citep{buchananscofield2018}, bots do not all have the same programming \citep{perkel2020}. %, so it is plausible that the survey bot population itself is a mixture of various response distributions.
%\slb{A wider variability in the bot class could \michaelcolor{diminish} the separation between the classes, compromising classifier performance.}
In addition, unlike \citet{hongetal2020}, we did not study content nonresponsivity in humans, which may have below 100\% severity and follow a different process. Without knowing the correct fully-specified population model, detecting a broader spectrum of severity would require a calibration sample free of content nonresponsivity.
It is unclear how such a sample could be produced, even with stratification interventions \citep{meadecraig2012,huangetal2012}. % used in the NRI literature.
We also assumed that human response behavior generalizes from calibration sample to target sample.
Depending on how the calibration humans are policed \citep{huangetal2012,meadecraig2012,desimoneharms2018}, this generalizability may be questioned.
For instance, university samples may be different from online-crowdsourced samples \citep{henrichetal2010,desimoneharms2018}.
%And of course, for supervised classification to be worthwhile, samples must be large enough.
%For researchers who cannot afford, say $n_0^{\mathrm{tr}} = 200$ in their study, our results offer little relief.

As a future variant of SCUMP, use of model-based person fit statistics as an NRI may allow portability to other samples that vary in the mean and/or variance of their latent trait distribution.
However, use of person fit usually requires a correctly specified item response model \citep{meijer2012}, that parameter invariance holds, a large human calibration sample \citep[$n_0^{tr}=250$ to 500;][]{deayala2009}, and challenges remain for models with many latent traits.
By contrast, we demonstrated that SCUMP with our four chosen NRIs is feasible with a $n_0^{tr}=100$ calibration sample and reaches peak performance around $n_0^{tr}=200$.
Although demonstrated with the HSQ (32 items and theoretically 4 latent dimensions), SCUMP itself does not does not explicitly require that a measurement model is known for the data and may be more widely applicable.
Although other NRIs could be used, the four we chose make few assumptions about the psychometric model for humans or pairing of items with a subscale or latent dimension,\footnote{
Although FMT approaches require PCA, it does not require a restrictive model as would be required with a between-item multidimensional factor analysis or item response model.} do not require the presence of reverse-worded items, and cannot be easily circumvented by dishonest participants (e.g., bogus items). Nonetheless, we look forward to future innovations with SCUMP.
%\footnote{Even for unidimensional models, sample size recommendations typically range from 250-500 minimum for polytomous items \citep{}.} HSQ had 4 latent dimensions.


%Barring that, one would have to determine a threshold for acceptable severity to incorporate in the classifier.

%As we did not vary the number of items in the inventory, we could not investigate its impact.
%But to situate our results, our specificities and sensitivities for the specificity-calibrated classifier under $n_0^{\mathrm{tr}}=100$ with uniform bots were close to the 27-item uniform bots condition in \citet{hongetal2020}.
